# Supplementary material for: Diaqua­bis­[2,6-bis­(4H-1,2,4-triazol-4-yl)pyridine-κN 2]bis­(seleno­cyanato-κN)cobalt(II)
Source: Acta Crystallogr Sect E Struct Rep Online. 2012 Jul 21;68(Pt 8):m1097–8. doi: 10.1107/S1600536812032461 (PMC3414148; doi:10.1107/S1600536812032461)
Supplement: Supplementary file 1 [file e-68-m1097-sup1.cif]

##############################################################################
#                                                                            #
# This CIF contains the data in a paper accepted for publication in          #
# Acta Crystallographica Section E. It conforms to the requirements of       #
# Notes for Authors for Acta Crystallographica Section E, and has been       #
# peer reviewed under the auspices of the IUCr Commission on Journals.       #
#                                                                            #
# Full details of the Crystallographic Information File format               #
# are given in the paper "The Crystallographic Information File (CIF):       #
# a New Standard Archive File for Crystallography" by S. R. Hall, F. H.      #
# Allen and I. D. Brown [Acta Cryst. (1991), A47, 655-685].                  #
#                                                                            #
# The current version of the core CIF dictionary is obtainable from          #
# ftp://ftp.iucr.org/pub/cif_core.dic.                                       #
#                                                                            #
# Software is freely available for graphical display of the structure(s)     #
# in this CIF. For information consult the CIF software page                 #
# http://www.iucr.org/resources/cif/software.                                #
#                                                                            #
# This file may be used for bona fide research purposes within the           #
# scientific community so long as proper attribution is given to the journal # 
# article from which it was obtained.                                        #
#                                                                            #
##############################################################################
data_global
_audit_creation_method     'form.cif (version 2.0)'
_journal_data_validation_number     ?
_journal_date_recd_electronic     2012-07-12
_journal_date_accepted     2012-07-17
_journal_name_full     'Acta Crystallographica, Section E'
_journal_year     2012
_journal_volume     68
_journal_issue      8
_journal_page_first     m1097
_journal_page_last     m1098
_journal_paper_category     QM
_journal_paper_doi     10.1107/S1600536812032461
_journal_coeditor_code     ZJ2088
_publ_contact_author_name     'Yuan-Yuan Liu'
_publ_contact_author_address
;
Tianjin Key Laboratory of Structure and Performance for Functional Molecule
Tianjin Normal University
Tianjin 300387
People's Republic of China
;
_publ_contact_author_email     'liuyuanyuan1973@yahoo.com.cn'
_publ_contact_author_fax     ' '
_publ_contact_author_phone     ' '
_publ_section_title
;\
Diaquabis[2,6-bis(4<i>H</i>-1,2,4-triazol-4-yl)pyridine-\k<i>N</i>^2^]\
bis(selenocyanato-\k<i>N</i>)cobalt(II)
;
loop_
    _publ_author_name
    _publ_author_footnote
    _publ_author_address
    'Liu, Yuanyuan' .
;
Tianjin Key Laboratory of Structure and Performance for Functional Molecule
Tianjin Normal University
Tianjin 300071
People's Republic of China
;
    'Yang, Pan' .
;
Tianjin Key Laboratory of Structure and Performance for Functional Molecule
Tianjin Normal University
Tianjin 300071
People's Republic of China
;
_chemical_melting_point     ?
data_I
_chemical_name_systematic
;
Diaquabis[2,6-bis(4<i>H</i>-1,2,4-triazol-4-yl)pyridine-
\k<i>N</i>^2^]bis(selenocyanato-\k<i>N</i>)cobalt(II)
;
_chemical_name_common     ?
_chemical_formula_moiety     'C20 H18 Co N16 O2 Se2'
_chemical_formula_sum     'C20 H18 Co N16 O2 Se2'
_chemical_formula_structural     ?
_chemical_formula_analytical     ?
_chemical_formula_iupac     '[Co (N C Se)2 (C9 H7 N7)2 (H2 O)2]'
_chemical_formula_weight     731.35
_symmetry_cell_setting     monoclinic
_symmetry_space_group_name_H-M     'C 2/c'
_symmetry_space_group_name_Hall     '-C 2yc'
loop_
    _symmetry_equiv_pos_as_xyz
    'x, y, z'
    '-x, y, -z+1/2'
    'x+1/2, y+1/2, z'
    '-x+1/2, y+1/2, -z+1/2'
    '-x, -y, -z'
    'x, -y, z-1/2'
    '-x+1/2, -y+1/2, -z'
    'x+1/2, -y+1/2, z-1/2'
_cell_length_a     17.5460(16)
_cell_length_b     7.2752(7)
_cell_length_c     20.3148(19)
_cell_angle_alpha     90.00
_cell_angle_beta     95.691(2)
_cell_angle_gamma     90.00
_cell_volume     2580.4(4)
_cell_formula_units_Z     4
_cell_measurement_reflns_used     ?
_cell_measurement_theta_min     ?
_cell_measurement_theta_max     ?
_cell_measurement_temperature     173(2)
_exptl_crystal_description     block
_exptl_crystal_colour     red
_exptl_crystal_size_max     0.15
_exptl_crystal_size_mid     0.14
_exptl_crystal_size_min     0.13
_exptl_crystal_size_rad     ?
_exptl_crystal_density_diffrn     1.883
_exptl_crystal_density_meas     ?
_exptl_crystal_density_method     'not measured'
_exptl_crystal_F_000     1444
_exptl_absorpt_coefficient_mu     3.542
_exptl_absorpt_correction_type     multi-scan
_exptl_absorpt_process_details     '(SADABS; Sheldrick, 1996)'
_exptl_absorpt_correction_T_min     0.6186
_exptl_absorpt_correction_T_max     0.6560
_exptl_special_details
;
;
_diffrn_ambient_temperature     173(2)
_diffrn_radiation_type     'Mo K\a'
_diffrn_radiation_wavelength     0.71073
_diffrn_radiation_source     'fine-focus sealed tube'
_diffrn_radiation_monochromator     graphite
_diffrn_measurement_device_type     'Bruker APEXII CCD'
_diffrn_measurement_method     '\f and \w scans'
_diffrn_detector_area_resol_mean     ?
_diffrn_reflns_number     6336
_diffrn_reflns_av_R_equivalents     0.0258
_diffrn_reflns_av_sigmaI/netI     0.0293
_diffrn_reflns_theta_min     2.33
_diffrn_reflns_theta_max     25.01
_diffrn_reflns_theta_full     25.01
_diffrn_measured_fraction_theta_max     0.999
_diffrn_measured_fraction_theta_full     0.999
_diffrn_reflns_limit_h_min     -20
_diffrn_reflns_limit_h_max     9
_diffrn_reflns_limit_k_min     -8
_diffrn_reflns_limit_k_max     8
_diffrn_reflns_limit_l_min     -23
_diffrn_reflns_limit_l_max     24
_diffrn_reflns_reduction_process     ?
_diffrn_standards_number     0
_diffrn_standards_interval_count     .
_diffrn_standards_interval_time     .
_diffrn_standards_decay_%     ?
_refine_special_details
;
Refinement of <i>F</i>^2^ against ALL reflections. The weighted <i>R</i>-factor
<i>wR</i> and goodness of fit <i>S</i> are based on <i>F</i>^2^, conventional
<i>R</i>-factors <i>R</i> are based on <i>F</i>, with <i>F</i> set to zero for
negative <i>F</i>^2^. The threshold expression of <i>F</i>^2^ >
\s(<i>F</i>^2^) is used only for calculating <i>R</i>-factors(gt) <i>etc</i>.
and is not relevant to the choice of reflections for refinement.
<i>R</i>-factors based on <i>F</i>^2^ are statistically about twice as large
as those based on <i>F</i>, and <i>R</i>- factors based on ALL data will be
even larger.
;
_reflns_number_total     2280
_reflns_number_gt     2083
_reflns_threshold_expression     I>2\s(I)
_refine_ls_structure_factor_coef     Fsqd
_refine_ls_matrix_type     full
_refine_ls_R_factor_all     0.0290
_refine_ls_R_factor_gt     0.0258
_refine_ls_wR_factor_gt     0.0640
_refine_ls_wR_factor_ref     0.0654
_refine_ls_goodness_of_fit_all     ?
_refine_ls_goodness_of_fit_ref     1.050
_refine_ls_restrained_S_all     1.050
_refine_ls_restrained_S_obs     ?
_refine_ls_number_reflns     2280
_refine_ls_number_parameters     186
_refine_ls_number_restraints     0
_refine_ls_number_constraints     ?
_refine_ls_hydrogen_treatment     constr
_refine_ls_weighting_scheme     calc
_refine_ls_weighting_details
         'calc w=1/[\s^2^(Fo^2^)+(0.0325P)^2^+4.1522P] where P=(Fo^2^+2Fc^2^)/3'
_refine_ls_shift/su_max     0.002
_refine_ls_shift/su_mean     0.000
_refine_diff_density_max     0.591
_refine_diff_density_min     -0.582
_refine_ls_extinction_method     none
_refine_ls_extinction_coef     ?
_refine_ls_abs_structure_details     ?
_refine_ls_abs_structure_Flack     ?
_refine_ls_abs_structure_Rogers     ?
loop_
    _atom_type_symbol
    _atom_type_description
    _atom_type_scat_dispersion_real
    _atom_type_scat_dispersion_imag
    _atom_type_scat_source
    'C' 'C' 0.0033 0.0016
                         'International Tables Vol C Tables 4.2.6.8 and 6.1.1.4'
    'H' 'H' 0.0000 0.0000
                         'International Tables Vol C Tables 4.2.6.8 and 6.1.1.4'
    'N' 'N' 0.0061 0.0033
                         'International Tables Vol C Tables 4.2.6.8 and 6.1.1.4'
    'O' 'O' 0.0106 0.0060
                         'International Tables Vol C Tables 4.2.6.8 and 6.1.1.4'
    'Se' 'Se' -0.0929 2.2259
                         'International Tables Vol C Tables 4.2.6.8 and 6.1.1.4'
    'Co' 'Co' 0.3494 0.9721
                         'International Tables Vol C Tables 4.2.6.8 and 6.1.1.4'
_computing_data_collection     'APEX2 (Bruker, 2007)'
_computing_cell_refinement     'SAINT (Bruker, 2007)'
_computing_data_reduction     'SAINT (Bruker, 2007)'
_computing_structure_solution     'SHELXS97 (Sheldrick, 2008)'
_computing_structure_refinement     'SHELXL97 (Sheldrick, 2008)'
_computing_molecular_graphics     'SHELXTL and DIAMOND (Brandenburg, 1999)'
_computing_publication_material     'publCIF (Westrip, 2010)'
loop_
    _atom_site_type_symbol
    _atom_site_label
    _atom_site_fract_x
    _atom_site_fract_y
    _atom_site_fract_z
    _atom_site_U_iso_or_equiv
    _atom_site_adp_type
    _atom_site_calc_flag
    _atom_site_refinement_flags
    _atom_site_occupancy
    _atom_site_symmetry_multiplicity
    _atom_site_disorder_assembly
    _atom_site_disorder_group
    Co Co1 1.0000 0.85337(6) 0.2500 0.01309(13) Uani d S 1 2 . .
    Se Se1 1.238743(15) 0.51140(3) 0.329458(13) 0.02053(11) Uani d . 1 1 . .
    O O1 1.08413(10) 1.0675(2) 0.26203(8) 0.0171(4) Uani d . 1 1 . .
    H H1A 1.1136 1.0578 0.2321 0.026 Uiso d R 1 1 . .
    H H1B 1.1116 1.0623 0.2983 0.026 Uiso d R 1 1 . .
    N N1 1.01232(11) 0.7890(3) 0.04271(10) 0.0134(4) Uani d . 1 1 . .
    N N2 1.08763(12) 0.9006(3) 0.12643(10) 0.0171(5) Uani d . 1 1 . .
    N N3 1.01748(11) 0.8524(3) 0.14815(10) 0.0143(4) Uani d . 1 1 . .
    N N4 0.91149(11) 0.6660(3) -0.02481(10) 0.0125(4) Uani d . 1 1 . .
    N N5 0.80409(12) 0.5469(3) -0.08553(10) 0.0136(4) Uani d . 1 1 . .
    N N6 0.69319(13) 0.4701(3) -0.05234(12) 0.0217(5) Uani d . 1 1 . .
    N N7 0.68675(13) 0.4682(3) -0.12169(11) 0.0182(5) Uani d . 1 1 . .
    N N8 1.09050(12) 0.6689(3) 0.27341(10) 0.0180(5) Uani d . 1 1 . .
    C C1 1.08281(14) 0.8611(3) 0.06371(12) 0.0156(5) Uani d . 1 1 . .
    H H1 1.1228 0.8797 0.0361 0.019 Uiso calc R 1 1 . .
    C C2 0.97369(14) 0.7874(3) 0.09813(12) 0.0139(5) Uani d . 1 1 . .
    H H2 0.9227 0.7452 0.0998 0.017 Uiso calc R 1 1 . .
    C C3 0.98360(13) 0.7256(3) -0.02156(12) 0.0114(5) Uani d . 1 1 . .
    C C4 0.88145(14) 0.6091(3) -0.08405(12) 0.0135(5) Uani d . 1 1 . .
    C C5 0.91929(15) 0.6072(3) -0.14054(12) 0.0160(5) Uani d . 1 1 . .
    H H5 0.8949 0.5656 -0.1817 0.019 Uiso calc R 1 1 . .
    C C6 0.99442(14) 0.6689(3) -0.13447(12) 0.0163(5) Uani d . 1 1 . .
    H H6 1.0226 0.6702 -0.1720 0.020 Uiso calc R 1 1 . .
    C C7 1.02849(14) 0.7287(3) -0.07389(12) 0.0150(5) Uani d . 1 1 . .
    H H7 1.0801 0.7698 -0.0685 0.018 Uiso calc R 1 1 . .
    C C8 0.76306(16) 0.5177(3) -0.03236(14) 0.0199(6) Uani d . 1 1 . .
    H H8 0.7829 0.5305 0.0126 0.024 Uiso calc R 1 1 . .
    C C9 0.75337(15) 0.5140(3) -0.13963(13) 0.0171(6) Uani d . 1 1 . .
    H H9 0.7651 0.5233 -0.1842 0.020 Uiso calc R 1 1 . .
    C C10 1.14850(15) 0.6077(3) 0.29588(12) 0.0167(5) Uani d . 1 1 . .
loop_
    _atom_site_aniso_label
    _atom_site_aniso_U_11
    _atom_site_aniso_U_22
    _atom_site_aniso_U_33
    _atom_site_aniso_U_12
    _atom_site_aniso_U_13
    _atom_site_aniso_U_23
    Co1 0.0104(2) 0.0163(2) 0.0123(2) 0.000 -0.00015(19) 0.000
    Se1 0.01776(16) 0.02176(16) 0.02165(17) 0.00585(11) -0.00019(12) 0.00176(10)
    O1 0.0126(8) 0.0238(9) 0.0150(9) -0.0010(8) 0.0014(7) -0.0007(7)
    N1 0.0111(10) 0.0154(10) 0.0138(11) -0.0007(8) 0.0017(8) -0.0003(8)
    N2 0.0118(11) 0.0201(10) 0.0192(12) -0.0021(9) 0.0015(9) -0.0001(9)
    N3 0.0113(10) 0.0159(10) 0.0158(11) -0.0006(8) 0.0020(9) 0.0017(8)
    N4 0.0110(10) 0.0127(9) 0.0138(10) 0.0004(8) 0.0017(8) 0.0005(8)
    N5 0.0101(10) 0.0156(10) 0.0150(11) -0.0016(8) 0.0012(9) -0.0010(8)
    N6 0.0156(11) 0.0293(12) 0.0205(12) -0.0058(10) 0.0033(10) -0.0008(10)
    N7 0.0151(11) 0.0208(11) 0.0185(12) -0.0006(9) 0.0005(9) -0.0004(9)
    N8 0.0191(12) 0.0200(10) 0.0151(11) 0.0031(10) 0.0023(9) -0.0022(9)
    C1 0.0121(12) 0.0177(12) 0.0171(13) -0.0028(10) 0.0017(10) -0.0015(10)
    C2 0.0122(11) 0.0159(12) 0.0140(12) -0.0007(10) 0.0032(10) 0.0016(10)
    C3 0.0105(11) 0.0089(11) 0.0145(12) 0.0003(9) -0.0002(10) 0.0012(9)
    C4 0.0106(12) 0.0108(11) 0.0189(13) -0.0008(10) 0.0007(10) 0.0007(10)
    C5 0.0182(13) 0.0155(11) 0.0145(12) -0.0021(10) 0.0021(10) -0.0032(10)
    C6 0.0174(13) 0.0181(12) 0.0140(12) 0.0005(10) 0.0055(10) 0.0013(10)
    C7 0.0104(11) 0.0157(12) 0.0190(13) 0.0000(10) 0.0021(10) 0.0022(10)
    C8 0.0171(14) 0.0266(14) 0.0161(14) -0.0047(11) 0.0019(11) -0.0026(10)
    C9 0.0157(13) 0.0193(13) 0.0160(14) -0.0017(10) 0.0002(11) -0.0005(10)
    C10 0.0198(14) 0.0157(12) 0.0152(13) 0.0000(11) 0.0052(11) -0.0036(10)
_geom_special_details
;
All e.s.d.'s (except the e.s.d. in the dihedral angle between two l.s. planes)
are estimated using the full covariance matrix. The cell e.s.d.'s are taken
into account individually in the estimation of e.s.d.'s in distances, angles
and torsion angles; correlations between e.s.d.'s in cell parameters are only
used when they are defined by crystal symmetry. An approximate (isotropic)
treatment of cell e.s.d.'s is used for estimating e.s.d.'s involving l.s.
planes.
;
loop_
    _geom_bond_atom_site_label_1
    _geom_bond_atom_site_label_2
    _geom_bond_site_symmetry_2
    _geom_bond_distance
    _geom_bond_publ_flag
    Co1 N8 2_755 2.097(2) y
    Co1 N8 . 2.097(2) y
    Co1 N3 2_755 2.122(2) y
    Co1 N3 . 2.122(2) y
    Co1 O1 . 2.1434(18) y
    Co1 O1 2_755 2.1433(17) y
    Se1 C10 . 1.803(3) ?
    O1 H1A . 0.8400 ?
    O1 H1B . 0.8400 ?
    N1 C2 . 1.371(3) ?
    N1 C1 . 1.372(3) ?
    N1 C3 . 1.429(3) ?
    N2 C1 . 1.301(3) ?
    N2 N3 . 1.393(3) ?
    N3 C2 . 1.300(3) ?
    N4 C4 . 1.331(3) ?
    N4 C3 . 1.333(3) ?
    N5 C9 . 1.365(3) ?
    N5 C8 . 1.373(3) ?
    N5 C4 . 1.428(3) ?
    N6 C8 . 1.300(4) ?
    N6 N7 . 1.402(3) ?
    N7 C9 . 1.302(3) ?
    N8 C10 . 1.162(3) ?
    C1 H1 . 0.9500 ?
    C2 H2 . 0.9500 ?
    C3 C7 . 1.385(3) ?
    C4 C5 . 1.382(3) ?
    C5 C6 . 1.387(4) ?
    C5 H5 . 0.9500 ?
    C6 C7 . 1.384(3) ?
    C6 H6 . 0.9500 ?
    C7 H7 . 0.9500 ?
    C8 H8 . 0.9500 ?
    C9 H9 . 0.9500 ?
loop_
    _geom_angle_atom_site_label_1
    _geom_angle_atom_site_label_2
    _geom_angle_atom_site_label_3
    _geom_angle_site_symmetry_1
    _geom_angle_site_symmetry_3
    _geom_angle
    _geom_angle_publ_flag
    N8 Co1 N8 2_755 . 100.44(12) ?
    N8 Co1 N3 2_755 2_755 92.26(8) ?
    N8 Co1 N3 . 2_755 87.48(8) ?
    N8 Co1 N3 2_755 . 87.48(8) ?
    N8 Co1 N3 . . 92.26(8) ?
    N3 Co1 N3 2_755 . 179.60(11) ?
    N8 Co1 O1 2_755 . 171.22(7) ?
    N8 Co1 O1 . . 86.66(7) ?
    N3 Co1 O1 2_755 . 93.20(7) ?
    N3 Co1 O1 . . 87.09(7) ?
    N8 Co1 O1 2_755 2_755 86.66(7) ?
    N8 Co1 O1 . 2_755 171.22(7) ?
    N3 Co1 O1 2_755 2_755 87.09(7) ?
    N3 Co1 O1 . 2_755 93.20(7) ?
    O1 Co1 O1 . 2_755 86.76(9) ?
    Co1 O1 H1A . . 108.8 ?
    Co1 O1 H1B . . 113.3 ?
    H1A O1 H1B . . 106.9 ?
    C2 N1 C1 . . 104.6(2) ?
    C2 N1 C3 . . 126.1(2) ?
    C1 N1 C3 . . 129.3(2) ?
    C1 N2 N3 . . 106.3(2) ?
    C2 N3 N2 . . 108.43(19) ?
    C2 N3 Co1 . . 129.19(17) ?
    N2 N3 Co1 . . 121.72(15) ?
    C4 N4 C3 . . 115.8(2) ?
    C9 N5 C8 . . 104.8(2) ?
    C9 N5 C4 . . 127.9(2) ?
    C8 N5 C4 . . 127.2(2) ?
    C8 N6 N7 . . 107.2(2) ?
    C9 N7 N6 . . 107.1(2) ?
    C10 N8 Co1 . . 161.5(2) ?
    N2 C1 N1 . . 111.0(2) ?
    N2 C1 H1 . . 124.5 ?
    N1 C1 H1 . . 124.5 ?
    N3 C2 N1 . . 109.7(2) ?
    N3 C2 H2 . . 125.2 ?
    N1 C2 H2 . . 125.2 ?
    N4 C3 C7 . . 125.2(2) ?
    N4 C3 N1 . . 113.4(2) ?
    C7 C3 N1 . . 121.4(2) ?
    N4 C4 C5 . . 125.0(2) ?
    N4 C4 N5 . . 114.1(2) ?
    C5 C4 N5 . . 120.9(2) ?
    C4 C5 C6 . . 117.0(2) ?
    C4 C5 H5 . . 121.5 ?
    C6 C5 H5 . . 121.5 ?
    C7 C6 C5 . . 120.2(2) ?
    C7 C6 H6 . . 119.9 ?
    C5 C6 H6 . . 119.9 ?
    C6 C7 C3 . . 116.7(2) ?
    C6 C7 H7 . . 121.6 ?
    C3 C7 H7 . . 121.6 ?
    N6 C8 N5 . . 110.3(2) ?
    N6 C8 H8 . . 124.8 ?
    N5 C8 H8 . . 124.8 ?
    N7 C9 N5 . . 110.6(2) ?
    N7 C9 H9 . . 124.7 ?
    N5 C9 H9 . . 124.7 ?
    N8 C10 Se1 . . 179.1(2) ?
loop_
    _geom_torsion_atom_site_label_1
    _geom_torsion_atom_site_label_2
    _geom_torsion_atom_site_label_3
    _geom_torsion_atom_site_label_4
    _geom_torsion_site_symmetry_1
    _geom_torsion_site_symmetry_2
    _geom_torsion_site_symmetry_3
    _geom_torsion_site_symmetry_4
    _geom_torsion
    _geom_torsion_publ_flag
    C1 N2 N3 C2 . . . . -0.3(3) ?
    C1 N2 N3 Co1 . . . . 171.20(16) ?
    N8 Co1 N3 C2 2_755 . . . 12.0(2) ?
    N8 Co1 N3 C2 . . . . 112.4(2) ?
    N3 Co1 N3 C2 2_755 . . . 62.2(3) ?
    O1 Co1 N3 C2 . . . . -161.1(2) ?
    O1 Co1 N3 C2 2_755 . . . -74.5(2) ?
    N8 Co1 N3 N2 2_755 . . . -157.53(17) ?
    N8 Co1 N3 N2 . . . . -57.18(17) ?
    N3 Co1 N3 N2 2_755 . . . -107.3(3) ?
    O1 Co1 N3 N2 . . . . 29.36(17) ?
    O1 Co1 N3 N2 2_755 . . . 115.95(17) ?
    C8 N6 N7 C9 . . . . 0.3(3) ?
    N8 Co1 N8 C10 2_755 . . . -156.3(7) ?
    N3 Co1 N8 C10 2_755 . . . -64.4(6) ?
    N3 Co1 N8 C10 . . . . 115.9(6) ?
    O1 Co1 N8 C10 . . . . 28.9(6) ?
    O1 Co1 N8 C10 2_755 . . . -12.6(10) ?
    N3 N2 C1 N1 . . . . 0.2(3) ?
    C2 N1 C1 N2 . . . . 0.0(3) ?
    C3 N1 C1 N2 . . . . -179.1(2) ?
    N2 N3 C2 N1 . . . . 0.3(3) ?
    Co1 N3 C2 N1 . . . . -170.33(15) ?
    C1 N1 C2 N3 . . . . -0.2(3) ?
    C3 N1 C2 N3 . . . . 178.9(2) ?
    C4 N4 C3 C7 . . . . -1.3(3) ?
    C4 N4 C3 N1 . . . . 178.59(19) ?
    C2 N1 C3 N4 . . . . 2.0(3) ?
    C1 N1 C3 N4 . . . . -179.1(2) ?
    C2 N1 C3 C7 . . . . -178.1(2) ?
    C1 N1 C3 C7 . . . . 0.8(4) ?
    C3 N4 C4 C5 . . . . 0.3(3) ?
    C3 N4 C4 N5 . . . . -179.81(19) ?
    C9 N5 C4 N4 . . . . 166.4(2) ?
    C8 N5 C4 N4 . . . . -9.4(3) ?
    C9 N5 C4 C5 . . . . -13.7(4) ?
    C8 N5 C4 C5 . . . . 170.5(2) ?
    N4 C4 C5 C6 . . . . 0.3(4) ?
    N5 C4 C5 C6 . . . . -179.6(2) ?
    C4 C5 C6 C7 . . . . 0.1(4) ?
    C5 C6 C7 C3 . . . . -0.9(3) ?
    N4 C3 C7 C6 . . . . 1.6(4) ?
    N1 C3 C7 C6 . . . . -178.2(2) ?
    N7 N6 C8 N5 . . . . -0.3(3) ?
    C9 N5 C8 N6 . . . . 0.3(3) ?
    C4 N5 C8 N6 . . . . 176.8(2) ?
    N6 N7 C9 N5 . . . . -0.1(3) ?
    C8 N5 C9 N7 . . . . -0.1(3) ?
    C4 N5 C9 N7 . . . . -176.6(2) ?
    Co1 N8 C10 Se1 . . . . -132(15) ?
loop_
    _geom_hbond_atom_site_label_D
    _geom_hbond_atom_site_label_H
    _geom_hbond_atom_site_label_A
    _geom_hbond_site_symmetry_A
    _geom_hbond_distance_DH
    _geom_hbond_distance_HA
    _geom_hbond_distance_DA
    _geom_hbond_angle_DHA
    O1 H1A N2 . 0.84 2.43 3.017(3) 127.1
    O1 H1B N7 8_566 0.84 2.00 2.837(3) 172.5
    C1 H1 N6 3 0.95 2.37 3.293(3) 163.1
    C5 H5 N8 5_765 0.95 2.56 3.356(3) 141.7
    C7 H7 N6 3 0.95 2.46 3.373(3) 161.8
    C9 H9 Se1 5_765 0.95 2.96 3.877(3) 163.6
