# Supplementary material for: Diaqua­bis­[2,6-bis­(4H-1,2,4-triazol-4-yl)pyridine-κN 2]bis­(seleno­cyanato-κN)cobalt(II)
Source: Acta Crystallogr Sect E Struct Rep Online. 2012 Jul 21;68(Pt 8):m1097–8. doi: 10.1107/S1600536812032461 (PMC3414148; doi:10.1107/S1600536812032461)
Supplement: Supplementary file 2 [file e-68-m1097-Isup2.hkl]

# 
# h,k,l, Fc-squared, Fo-squared, sigma(Fo-squared) and status flag 
# 
data_I
_shelx_title ' N120612C in C2/c' 
_shelx_refln_list_code          4 
_shelx_F_calc_maximum      562.30 
_exptl_crystal_F_000      1444.00 
_reflns_d_resolution_high  0.8406 
 
loop_ 
 _symmetry_equiv_pos_as_xyz 
 'x, y, z' 
 '-x, y, -z+1/2' 
 'x+1/2, y+1/2, z' 
 '-x+1/2, y+1/2, -z+1/2' 
 '-x, -y, -z' 
 'x, -y, z-1/2' 
 '-x+1/2, -y+1/2, -z' 
 'x+1/2, -y+1/2, z-1/2' 
 
_cell_length_a    17.5460 
_cell_length_b     7.2752 
_cell_length_c    20.3148 
_cell_angle_alpha  90.000 
_cell_angle_beta   95.691 
_cell_angle_gamma  90.000 
 
_shelx_F_squared_multiplier     1.000 
 
loop_ 
 _refln_index_h 
 _refln_index_k 
 _refln_index_l 
 _refln_F_squared_calc 
 _refln_F_squared_meas 
 _refln_F_squared_sigma 
 _refln_observed_status 
   2   0   0     3774.02     3516.47    120.60 o 
   4   0   0   164513.20   164362.77   3512.32 o 
   6   0   0    30295.97    30136.44    661.84 o 
   8   0   0    68499.40    68792.05   1486.29 o 
  10   0   0    12189.52    14748.28    349.89 o 
  12   0   0    79035.36    78442.71   1707.27 o 
  14   0   0      532.04      685.52     82.52 o 
  16   0   0     6004.30     6033.34    276.11 o 
  18   0   0    10839.57     9625.87    406.24 o 
  20   0   0     1206.35     1570.99    168.21 o 
   1   1   0     5401.21     4635.99    113.18 o 
   3   1   0    18895.96    19502.74    347.34 o 
   5   1   0      168.82      105.67     13.86 o 
   7   1   0    13022.59    13612.73    222.39 o 
   9   1   0     9628.96     9830.25    180.58 o 
  11   1   0    47829.29    46956.16    733.20 o 
  13   1   0     9068.02     8525.58    163.50 o 
  15   1   0    20389.25    19638.19    393.29 o 
  17   1   0     8417.90     7900.52    196.63 o 
  19   1   0     7611.24     7333.31    241.18 o 
   0   2   0    61402.57    57813.76   1203.53 o 
   2   2   0   316185.59   304806.38   4125.82 o 
   4   2   0    11815.29    11234.88    341.73 o 
   6   2   0    81570.42    79413.42   1385.89 o 
   8   2   0     2145.82     1462.53     47.74 o 
  10   2   0    20940.02    20401.37    332.26 o 
  12   2   0     5013.14     4493.24    126.25 o 
  14   2   0     9839.36     9548.64    217.34 o 
  16   2   0     7734.81     6991.81    179.40 o 
  18   2   0     2869.19     2897.56    121.17 o 
  20   2   0     1139.39      923.09     84.64 o 
   1   3   0     1160.24     1005.71     27.86 o 
   3   3   0     8356.15     8633.49    143.72 o 
   5   3   0    34362.71    36238.71    553.93 o 
   7   3   0       17.25       13.62     26.65 o 
   9   3   0    25230.80    25192.39    587.92 o 
  11   3   0     9861.49     9372.72    207.31 o 
  13   3   0    22769.48    22576.36    446.33 o 
  15   3   0     4140.79     3856.20    130.19 o 
  17   3   0    16970.59    15935.23    345.44 o 
  19   3   0     2803.30     2631.71    120.51 o 
   0   4   0     9390.99     8731.64    172.46 o 
   2   4   0    85875.14    81622.64    999.58 o 
   4   4   0    49265.85    49304.33    666.87 o 
   6   4   0    14659.16    13277.28    222.17 o 
   8   4   0     4176.35     3987.74    140.25 o 
  10   4   0    25486.99    25369.62    605.87 o 
  12   4   0       36.14       63.16     34.84 o 
  14   4   0    18083.16    16936.29    444.33 o 
  16   4   0     1242.14     1476.11    160.27 o 
  18   4   0     2879.25     2632.91    160.45 o 
   1   5   0      616.68      598.25     26.73 o 
   3   5   0       30.97       32.28     21.07 o 
   5   5   0      400.40      653.68     35.48 o 
   7   5   0     9238.80     9607.12    175.73 o 
   9   5   0     8529.88     8237.18    186.28 o 
  11   5   0     2550.35     2629.68    128.91 o 
  13   5   0    12543.56    12305.29    353.45 o 
  15   5   0     8639.02     8602.50    387.19 o 
   0   6   0    24886.62    24738.93   1048.91 o 
   2   6   0     8520.63     8452.46    176.95 o 
   4   6   0    27834.47    27382.36    497.84 o 
   6   6   0     4193.38     5603.86    382.50 o 
   8   6   0    14163.23    14042.45    292.53 o 
  10   6   0      622.34      602.12     55.77 o 
  12   6   0     9953.27    10419.26    240.85 o 
  14   6   0      439.40      467.65     69.31 o 
   1   7   0      473.15      506.72     55.97 o 
   3   7   0     3146.96     3128.42    140.84 o 
   5   7   0      865.91      788.93     56.27 o 
   7   7   0     7288.61     8005.33    324.19 o 
   9   7   0      694.98      682.19    136.47 o 
  11   7   0     5766.64     5753.17    215.81 o 
   0   8   0     8438.76     8400.81    330.07 o 
   2   8   0     3337.22     3580.26    285.63 o 
   4   8   0     5671.65     6226.16    187.13 o 
   6   8   0     2185.20     2180.79    118.30 o 
 -19   1   1      379.28      493.40     73.65 o 
 -17   1   1      199.91      152.53     42.68 o 
 -15   1   1       58.49       81.77     39.07 o 
 -13   1   1     4038.47     3818.61    108.29 o 
 -11   1   1     1516.92     1438.98     48.29 o 
  -9   1   1     3559.91     3319.50     73.00 o 
  -7   1   1     1066.78      944.17     31.87 o 
  -5   1   1     2747.45     2477.95     55.43 o 
  -3   1   1     7841.30     8383.25    195.20 o 
  -1   1   1    22307.84    21973.88    466.72 o 
   1   1   1     5220.58     5379.37    121.12 o 
   3   1   1     5877.90     6008.96    116.01 o 
   5   1   1     4063.25     4068.87     96.54 o 
   7   1   1    13539.35    14859.88    278.28 o 
   9   1   1     3570.85     3606.31     86.12 o 
  11   1   1     2864.96     2696.78     70.20 o 
  13   1   1     3849.47     3850.37    105.09 o 
  15   1   1      612.48      563.91     57.84 o 
  17   1   1      277.77      228.36     45.74 o 
  19   1   1      663.01      732.20    103.15 o 
 -20   2   1      771.88      945.25     80.83 o 
 -18   2   1      499.70      603.94     63.22 o 
 -16   2   1       32.28       73.14     37.29 o 
 -14   2   1      282.17      287.77     43.18 o 
 -12   2   1       26.41       33.67     35.45 o 
 -10   2   1    16437.20    16650.78    276.95 o 
  -8   2   1    25632.14    27580.54    499.43 o 
  -6   2   1    11775.48    11950.84    288.37 o 
  -4   2   1     7612.18     7255.74    142.99 o 
  -2   2   1       54.85       71.71     15.74 o 
   0   2   1    15702.09    16091.98    356.39 o 
   2   2   1   150016.30   153210.95   1932.89 o 
   4   2   1    37872.33    40025.62    705.80 o 
   6   2   1    16427.17    16543.50    306.02 o 
   8   2   1       73.62       50.78     16.82 o 
  10   2   1     7908.21     7848.99    206.37 o 
  12   2   1     5934.77     5835.46    144.59 o 
  14   2   1     9787.71     9301.95    213.67 o 
  16   2   1     6808.15     6159.59    164.77 o 
  18   2   1     4289.94     3856.95    129.58 o 
  20   2   1       84.95      110.44     51.52 o 
 -19   3   1      173.81      155.97     54.13 o 
 -17   3   1      495.62      589.19     77.53 o 
 -15   3   1     1153.15      958.70     81.59 o 
 -13   3   1     1610.28     1560.06     74.57 o 
 -11   3   1     1054.66     1053.59     58.69 o 
  -9   3   1     4161.28     4249.79    163.78 o 
  -7   3   1      958.65     1008.60     66.17 o 
  -5   3   1     3782.93     3565.65     87.66 o 
  -3   3   1       83.01      110.58     10.80 o 
  -1   3   1      924.80      851.30     38.79 o 
   1   3   1     1538.30     1523.46     41.69 o 
   3   3   1     6847.55     6801.86    102.81 o 
   5   3   1     1226.59     1129.36     79.57 o 
   7   3   1     9234.37     9596.47    288.20 o 
   9   3   1      463.75      507.79     52.42 o 
  11   3   1      134.69      115.11     41.47 o 
  13   3   1     2514.22     2536.23     93.22 o 
  15   3   1      318.02      307.72     47.56 o 
  17   3   1      282.33      340.77     54.99 o 
  19   3   1      248.18      305.73    100.49 o 
 -18   4   1        0.65      115.84     67.32 o 
 -16   4   1      149.73      119.90     66.17 o 
 -14   4   1      522.13      368.05     68.42 o 
 -12   4   1     2843.75     2727.98    133.30 o 
 -10   4   1       63.65       86.56     44.71 o 
  -8   4   1     2924.67     2958.17    118.94 o 
  -6   4   1     6333.18     6848.00    127.69 o 
  -4   4   1     1589.77     1540.14     37.59 o 
  -2   4   1     5334.42     5336.70     80.28 o 
   0   4   1    15538.20    14888.66    195.72 o 
   2   4   1       76.74      127.60     14.65 o 
   4   4   1    26589.63    26674.41    369.58 o 
   6   4   1       60.12      108.98     20.34 o 
   8   4   1     7648.95     7433.99    214.31 o 
  10   4   1       20.66       60.13     41.93 o 
  12   4   1     3824.14     3443.77    192.01 o 
  14   4   1     1726.40     1442.66     82.39 o 
  16   4   1     3155.76     3015.62    149.22 o 
  18   4   1       28.49      199.94    104.73 o 
 -17   5   1      902.28     1050.43    115.43 o 
 -15   5   1     2695.18     2519.02    155.86 o 
 -13   5   1       12.36       37.73     60.47 o 
 -11   5   1    11071.23    11297.93    321.98 o 
  -9   5   1       59.25      141.96     57.40 o 
  -7   5   1     3048.87     2941.52     79.71 o 
  -5   5   1        0.13       14.14     20.13 o 
  -3   5   1     6876.77     6654.72    126.67 o 
  -1   5   1     6577.04     6245.99    104.36 o 
   1   5   1    15848.41    15226.55    225.34 o 
   3   5   1       25.84       22.33     14.67 o 
   5   5   1     6528.76     6431.79    125.33 o 
   7   5   1       80.95      113.86     24.97 o 
   9   5   1     5326.34     5297.70    140.45 o 
  11   5   1     4424.20     4394.62    168.31 o 
  13   5   1     1111.00     1130.14     99.85 o 
  15   5   1     1773.69     1524.97    123.43 o 
 -14   6   1       40.32       44.89     46.18 o 
 -12   6   1     4922.69     4829.94    141.83 o 
 -10   6   1      798.73      780.62     61.20 o 
  -8   6   1     1241.33     1292.29     70.37 o 
  -6   6   1       10.17        7.84     25.80 o 
  -4   6   1      250.64      301.15     56.34 o 
  -2   6   1       52.68       71.51     75.95 o 
   0   6   1     8209.43     7938.16    143.99 o 
   2   6   1       72.89       45.81     26.72 o 
   4   6   1    10806.41    10759.25    218.40 o 
   6   6   1     5733.19     5527.46    133.59 o 
   8   6   1     2713.56     2717.26    116.56 o 
  10   6   1      306.13      351.42     48.48 o 
  12   6   1     3686.70     3892.56    123.60 o 
  14   6   1       74.49       44.24     66.62 o 
 -11   7   1     2114.07     2394.81    115.64 o 
  -9   7   1     1590.42     1722.01     95.06 o 
  -7   7   1     2200.58     2282.29     84.76 o 
  -5   7   1     1299.30     1249.72     65.57 o 
  -3   7   1       17.97       84.05     33.28 o 
  -1   7   1      889.46      896.59     87.28 o 
   1   7   1      461.43      335.03     50.46 o 
   3   7   1     1771.51     1598.39     72.09 o 
   5   7   1     3191.41     3145.48    108.39 o 
   7   7   1      586.37      722.61     56.82 o 
   9   7   1      139.82      119.81     50.44 o 
  11   7   1      118.30      191.44     54.28 o 
  -6   8   1     1362.42     1432.72     79.39 o 
  -4   8   1      425.74      386.99     60.10 o 
  -2   8   1     1671.05     1917.07    106.32 o 
   0   8   1      327.26      285.53     57.19 o 
   2   8   1     4802.04     4919.86    159.29 o 
   4   8   1      152.68      237.80     54.67 o 
   6   8   1    10792.17    10620.57    234.73 o 
 -20   0   2      748.51      720.43    126.95 o 
 -18   0   2     7211.54     7020.25    326.89 o 
 -16   0   2     4640.98     4600.19    165.03 o 
 -14   0   2     6245.81     5823.99    177.12 o 
 -12   0   2     1749.22     1595.09     78.45 o 
 -10   0   2     1490.33     1204.98     60.59 o 
  -8   0   2    25505.12    26204.39    585.52 o 
  -6   0   2      336.33      419.95     30.23 o 
  -4   0   2     9723.76    11139.73    349.11 o 
  -2   0   2     9390.84     9517.96    291.98 o 
   2   0   2      106.53       82.52     15.87 o 
   4   0   2    56440.10    62284.09   1866.14 o 
   6   0   2    37095.83    40852.02   1244.09 o 
   8   0   2    21538.61    19482.15    445.36 o 
  10   0   2    14863.71    15508.84    370.10 o 
  12   0   2    54849.64    52585.10   1162.15 o 
  14   0   2      213.94      355.30     68.23 o 
  16   0   2    26085.03    23637.24    567.44 o 
  18   0   2      198.77      247.55     82.52 o 
  20   0   2    17910.79    17185.65    656.96 o 
 -19   1   2     3377.95     3123.86    143.42 o 
 -17   1   2      261.93      283.61     46.86 o 
 -15   1   2     3431.29     3342.96    108.65 o 
 -13   1   2     6644.71     6318.42    129.55 o 
 -11   1   2    43062.75    41192.51    646.34 o 
  -9   1   2    19046.63    18324.60    298.84 o 
  -7   1   2    46848.04    47152.82    724.10 o 
  -5   1   2    34375.60    35032.73    537.29 o 
  -3   1   2    35649.52    36153.54    633.61 o 
  -1   1   2     1081.45     1065.41     31.18 o 
   1   1   2    12936.42    13480.53    292.86 o 
   3   1   2      351.87      499.73     32.57 o 
   5   1   2    19496.53    20639.55    448.29 o 
   7   1   2     9209.17     9502.49    187.93 o 
   9   1   2    29090.91    29287.73    534.82 o 
  11   1   2      127.47      203.43     31.61 o 
  13   1   2     2601.64     2430.47     71.60 o 
  15   1   2     6429.66     5815.87    152.64 o 
  17   1   2      581.29      588.71     58.74 o 
  19   1   2     2543.98     2426.97    132.39 o 
 -20   2   2     5098.12     4462.59    165.40 o 
 -18   2   2     2476.24     2325.59    102.25 o 
 -16   2   2     7168.36     6946.49    179.27 o 
 -14   2   2     1330.35     1090.79     66.35 o 
 -12   2   2       50.22       74.38     28.80 o 
 -10   2   2      288.58      235.19     22.27 o 
  -8   2   2     1047.23     1282.64     36.47 o 
  -6   2   2     2362.68     2002.31     93.58 o 
  -4   2   2       70.36       72.84     14.43 o 
  -2   2   2     1274.90     1661.61     60.48 o 
   0   2   2    26834.94    26999.11    497.60 o 
   2   2   2      166.94      248.34     10.96 o 
   4   2   2    40294.84    43730.16    946.19 o 
   6   2   2    26246.66    25778.35    465.72 o 
   8   2   2    25746.84    24661.51    452.79 o 
  10   2   2    16428.93    15283.28    466.34 o 
  12   2   2    18196.12    18163.98    361.56 o 
  14   2   2    11615.20    10876.40    241.77 o 
  16   2   2     3017.97     3270.93    113.39 o 
  18   2   2    13993.65    13075.29    297.90 o 
 -19   3   2       37.94       20.21     63.69 o 
 -17   3   2     5638.09     5656.71    163.75 o 
 -15   3   2     1359.57     1521.03    104.92 o 
 -13   3   2     8504.35     8445.43    198.33 o 
 -11   3   2     6893.12     6486.42    156.98 o 
  -9   3   2    42689.58    42701.98    781.58 o 
  -7   3   2    12205.57    11975.23    240.19 o 
  -5   3   2    53094.56    50626.38    893.08 o 
  -3   3   2     3624.79     3362.11     57.98 o 
  -1   3   2    11847.52    11141.41    160.43 o 
   1   3   2      148.26      148.37     11.59 o 
   3   3   2    25494.13    24471.67    308.55 o 
   5   3   2       97.26      162.62     20.38 o 
   7   3   2    29624.15    29513.28    536.28 o 
   9   3   2      437.16      413.34    120.60 o 
  11   3   2     6430.15     6357.06    194.03 o 
  13   3   2     1232.17     1270.59     90.25 o 
  15   3   2      858.74      820.70     64.71 o 
  17   3   2     7691.78     7237.70    192.61 o 
  19   3   2      288.51      287.54     58.74 o 
 -18   4   2     2574.76     2573.54    311.02 o 
 -16   4   2     2250.03     2203.64    163.45 o 
 -14   4   2      431.03      327.02     67.32 o 
 -12   4   2      893.02      819.03     83.03 o 
 -10   4   2     1619.80     1776.76    107.65 o 
  -8   4   2     5433.56     5641.22    182.49 o 
  -6   4   2     9992.04    10077.43    175.90 o 
  -4   4   2      137.39      190.17     16.05 o 
  -2   4   2     3910.83     3511.66     83.62 o 
   0   4   2     2532.99     2864.41     50.99 o 
   2   4   2    63361.10    62308.16    767.34 o 
   4   4   2     2309.82     2716.55     53.92 o 
   6   4   2    57556.46    57641.03    872.04 o 
   8   4   2     5742.61     5674.87    344.35 o 
  10   4   2    23707.99    22865.96    549.82 o 
  12   4   2      344.47      399.72     61.68 o 
  14   4   2    22359.45    21814.02    442.56 o 
  16   4   2     1077.58     1235.49    152.07 o 
  18   4   2     8758.23     8571.82    287.23 o 
 -17   5   2     2684.77     2581.07    166.64 o 
 -15   5   2     3236.73     3238.62    163.64 o 
 -13   5   2     2368.90     2359.57    203.12 o 
 -11   5   2     3148.54     3016.67    153.93 o 
  -9   5   2    15137.81    15190.72    333.20 o 
  -7   5   2    15325.47    15348.44    261.82 o 
  -5   5   2    12566.31    12471.21    214.98 o 
  -3   5   2     7074.09     6853.38    129.14 o 
  -1   5   2     9509.97     9202.13    144.24 o 
   1   5   2     2849.49     2657.99     57.27 o 
   3   5   2     6579.85     6615.09    101.16 o 
   5   5   2     3234.26     3175.79     91.16 o 
   7   5   2     4157.07     4187.06    156.12 o 
   9   5   2      334.59      395.77     66.35 o 
  11   5   2      984.12      913.58     87.44 o 
  13   5   2       52.77       74.67     59.44 o 
  15   5   2       51.07       55.67     66.17 o 
 -14   6   2      533.75      674.52     67.53 o 
 -12   6   2      226.55      284.77     70.86 o 
 -10   6   2      423.79      466.71     75.59 o 
  -8   6   2      353.66      400.41     40.27 o 
  -6   6   2     1288.86     1283.40     56.91 o 
  -4   6   2     6182.10     6152.43    145.73 o 
  -2   6   2      491.25      458.02     38.97 o 
   0   6   2     6438.11     6322.74    120.55 o 
   2   6   2      985.58     1038.19     53.81 o 
   4   6   2    20357.97    20454.53    454.80 o 
   6   6   2      176.60      222.11     33.94 o 
   8   6   2    25034.34    24591.88    564.89 o 
  10   6   2      780.26      796.30     60.83 o 
  12   6   2     6472.45     6952.98    178.41 o 
  14   6   2     1301.65     1382.96     83.05 o 
 -11   7   2     4156.85     4484.85    160.12 o 
  -9   7   2      666.36      835.86    106.32 o 
  -7   7   2    12323.81    12743.67    351.87 o 
  -5   7   2      883.23      954.21    103.73 o 
  -3   7   2    10734.63    11492.62    236.07 o 
  -1   7   2     2157.15     2163.30     94.25 o 
   1   7   2     7333.74     7548.15    225.33 o 
   3   7   2       20.83        7.78     39.99 o 
   5   7   2     9221.71     9471.78    206.80 o 
   7   7   2      958.25      880.67     61.05 o 
   9   7   2     2876.25     2846.05    120.23 o 
  11   7   2      458.02      466.66     67.28 o 
  -6   8   2     1164.97     1088.22     72.35 o 
  -4   8   2      282.73      244.41     54.13 o 
  -2   8   2     1033.09     1061.04     81.34 o 
   0   8   2     1333.31     1450.41     92.95 o 
   2   8   2      721.87      790.84    101.56 o 
   4   8   2     7544.84     7581.55    285.63 o 
   6   8   2      775.53      929.28    174.90 o 
 -19   1   3      853.16      738.97     85.19 o 
 -17   1   3     1662.58     1663.31     88.33 o 
 -15   1   3      721.01      742.89     72.50 o 
 -13   1   3      140.18      122.21     25.57 o 
 -11   1   3      408.79      362.70     30.03 o 
  -9   1   3     6750.76     6881.64    134.84 o 
  -7   1   3     2695.01     2804.72     84.75 o 
  -5   1   3     3916.02     4018.81     73.98 o 
  -3   1   3       96.15      118.90     31.02 o 
  -1   1   3    15843.83    17208.40    381.19 o 
   1   1   3     4959.82     5624.90     92.41 o 
   3   1   3     1131.05     1288.85     48.21 o 
   5   1   3     5629.57     5909.24    121.42 o 
   7   1   3     5974.91     5944.10    128.08 o 
   9   1   3     1903.60     1909.56     62.67 o 
  11   1   3     4804.80     4641.62    117.80 o 
  13   1   3     1079.71     1076.40     54.51 o 
  15   1   3     2558.12     2427.27     98.14 o 
  17   1   3     1123.60     1081.09     73.89 o 
  19   1   3     1732.40     1700.63     95.85 o 
 -20   2   3     2753.92     2567.99    117.28 o 
 -18   2   3     4125.30     3801.92    128.03 o 
 -16   2   3     3703.32     3746.25    140.34 o 
 -14   2   3       14.97       39.74     38.54 o 
 -12   2   3       23.78       39.60     27.09 o 
 -10   2   3        6.53       -0.72     20.41 o 
  -8   2   3     2285.04     2120.54     63.67 o 
  -6   2   3    23152.97    24390.78    449.91 o 
  -4   2   3    15452.25    15075.67    280.18 o 
  -2   2   3    10622.38    11521.48    162.92 o 
   0   2   3    41642.41    43252.91    703.77 o 
   2   2   3      474.76      328.42     13.17 o 
   4   2   3    23751.92    25354.24    457.43 o 
   6   2   3    23618.92    24163.25    443.36 o 
   8   2   3     1706.34     1725.53     66.06 o 
  10   2   3       26.26       49.04     24.15 o 
  12   2   3      112.98      208.76     50.78 o 
  14   2   3     3663.75     3672.71    114.56 o 
  16   2   3     5658.73     5389.32    153.25 o 
  18   2   3     7468.31     6848.11    186.66 o 
 -19   3   3       45.97      -18.87     62.72 o 
 -17   3   3     3221.52     3475.70    159.15 o 
 -15   3   3      696.88      726.19     64.94 o 
 -13   3   3      261.19      211.87     39.60 o 
 -11   3   3     1456.43     1485.65     67.63 o 
  -9   3   3     4235.58     4250.55    110.53 o 
  -7   3   3      397.68      449.79     32.57 o 
  -5   3   3    15599.22    15594.13    254.19 o 
  -3   3   3     6121.31     6428.63     99.31 o 
  -1   3   3     4031.47     4065.73     70.48 o 
   1   3   3     1031.14      901.72     27.44 o 
   3   3   3      139.83      178.52     31.23 o 
   5   3   3     7858.67     8196.60    167.72 o 
   7   3   3     8076.02     8624.84    180.00 o 
   9   3   3      120.86      105.96     33.45 o 
  11   3   3     1745.75     1706.45    179.31 o 
  13   3   3      633.58      661.45     71.39 o 
  15   3   3     3252.08     3063.61    111.17 o 
  17   3   3      483.97      426.85     59.62 o 
  19   3   3     1113.24     1204.56     88.49 o 
 -18   4   3     1186.48     1209.82    117.42 o 
 -16   4   3      829.26      524.04     85.85 o 
 -14   4   3     5028.93     4919.73    334.83 o 
 -12   4   3      174.48      116.32     61.89 o 
 -10   4   3       16.31      -23.76     41.47 o 
  -8   4   3      159.93      233.42     49.22 o 
  -6   4   3      287.98      348.67     26.93 o 
  -4   4   3       14.93       19.67     13.58 o 
  -2   4   3      698.82      615.09     25.70 o 
   0   4   3       75.77       80.00     12.79 o 
   2   4   3     5005.48     5259.48     94.62 o 
   4   4   3     1366.67     1369.32     37.11 o 
   6   4   3     1027.75     1126.57     56.83 o 
   8   4   3     1684.81     1708.92    133.30 o 
  10   4   3       72.84       92.55     40.39 o 
  12   4   3      856.51      969.97     83.95 o 
  14   4   3       72.94       80.51     54.95 o 
  16   4   3      920.92      847.48    116.72 o 
 -17   5   3       98.04       34.91     71.81 o 
 -15   5   3     1991.84     1977.08    139.08 o 
 -13   5   3     1551.34     1501.71    134.88 o 
 -11   5   3     4672.23     4774.44    181.40 o 
  -9   5   3      118.33      133.33     32.72 o 
  -7   5   3     9472.59     9344.83    173.35 o 
  -5   5   3     5141.55     4985.22    125.06 o 
  -3   5   3    15689.97    15505.05    299.64 o 
  -1   5   3      460.67      433.29     30.95 o 
   1   5   3    12417.77    11838.11    191.04 o 
   3   5   3      979.80     1006.18     36.15 o 
   5   5   3     1543.24     1551.02     52.70 o 
   7   5   3      468.58      496.06     42.24 o 
   9   5   3    10873.50    10655.75    227.05 o 
  11   5   3      631.06      590.38     74.06 o 
  13   5   3    10845.56    11426.10    479.23 o 
  15   5   3        0.80      -24.81     61.44 o 
 -14   6   3       23.15       45.36     47.81 o 
 -12   6   3       67.27       56.37     43.79 o 
 -10   6   3      376.86      507.13     78.39 o 
  -8   6   3      207.29      196.05     34.81 o 
  -6   6   3     1842.36     1883.87     81.54 o 
  -4   6   3     3948.91     3903.27     92.46 o 
  -2   6   3     1599.64     1496.41     66.42 o 
   0   6   3     1742.38     1705.96     61.06 o 
   2   6   3     4039.05     3996.70    138.90 o 
   4   6   3    12039.38    11487.46    299.54 o 
   6   6   3     1939.32     2461.99    147.58 o 
   8   6   3     5769.60     5743.19    175.37 o 
  10   6   3      553.69      535.40     61.00 o 
  12   6   3     2747.55     2857.90    105.10 o 
  14   6   3      350.19      340.31     68.99 o 
 -11   7   3      528.55      517.11     59.59 o 
  -9   7   3     2479.68     2663.50    115.86 o 
  -7   7   3     4820.36     4868.84    171.22 o 
  -5   7   3     5291.91     5224.46    133.79 o 
  -3   7   3     4425.62     4352.58    115.62 o 
  -1   7   3     2077.18     2162.54     91.68 o 
   1   7   3      556.84      604.28    207.88 o 
   3   7   3     1921.42     1861.82     80.31 o 
   5   7   3      668.95      729.83     59.13 o 
   7   7   3      106.88       80.55     48.34 o 
   9   7   3     1270.81     1275.27     89.75 o 
  11   7   3     3291.69     3232.17    350.70 o 
  -6   8   3      581.64      607.29     58.21 o 
  -4   8   3     1522.13     1646.30     93.78 o 
  -2   8   3     3457.96     3516.82    131.15 o 
   0   8   3     2601.21     2568.41    285.63 o 
   2   8   3     1245.55     1118.86     81.89 o 
   4   8   3      212.09      220.83     57.13 o 
   6   8   3     6627.93     6262.68    160.70 o 
 -20   0   4     1570.22     1244.09    158.69 o 
 -18   0   4    20941.58    19429.46    710.91 o 
 -16   0   4     7828.44     7696.25    333.24 o 
 -14   0   4    53961.25    53686.82   1193.26 o 
 -12   0   4     6228.58     6351.48    180.39 o 
 -10   0   4    36705.61    36732.68    816.42 o 
  -8   0   4    20035.57    21798.89    492.28 o 
  -6   0   4     6707.16     6502.94    222.16 o 
  -4   0   4    14218.77    15338.55    472.88 o 
  -2   0   4   121037.91   123401.45   2657.98 o 
   0   0   4     7964.46     8258.53    191.87 o 
   2   0   4     1800.02     1831.23     92.04 o 
   4   0   4     2750.87     2932.51    120.60 o 
   6   0   4     6832.70     7061.51    250.72 o 
   8   0   4    27947.32    30051.88    942.59 o 
  10   0   4      964.44      980.68     92.04 o 
  12   0   4    22209.95    21927.91    518.27 o 
  14   0   4      229.82      295.36     66.65 o 
  16   0   4     3824.90     3497.76    138.00 o 
  18   0   4      410.14      231.68     85.69 o 
  20   0   4    11056.74    10365.34    444.32 o 
 -19   1   4      727.67      737.50     84.92 o 
 -17   1   4      635.37      702.63     61.67 o 
 -15   1   4     7093.36     6777.25    170.27 o 
 -13   1   4      124.68      171.82     34.72 o 
 -11   1   4     2373.69     2166.76     60.33 o 
  -9   1   4      562.97      536.73     32.52 o 
  -7   1   4    12277.90    11765.38    195.15 o 
  -5   1   4     6686.67     6330.07    204.76 o 
  -3   1   4    86925.20    87585.59   3679.92 o 
  -1   1   4    68073.48    70034.98   1241.15 o 
   1   1   4   143715.05   146607.47   2182.42 o 
   3   1   4    36889.96    37726.87   1337.72 o 
   5   1   4    34677.18    35793.43    635.18 o 
   7   1   4    10357.49    10428.90    207.53 o 
   9   1   4    41241.99    40780.79    736.41 o 
  11   1   4     4296.64     3868.84    106.05 o 
  13   1   4    19503.77    19013.34    326.16 o 
  15   1   4     2863.33     2712.36     98.26 o 
  17   1   4    12519.36    11631.80    323.13 o 
  19   1   4     1050.07      984.95     77.51 o 
 -20   2   4    10956.80    10192.73    254.87 o 
 -18   2   4     7040.16     6786.82    185.39 o 
 -16   2   4    21691.46    20490.84    418.11 o 
 -14   2   4    13386.75    12944.55    278.27 o 
 -12   2   4    30867.20    30498.08    575.77 o 
 -10   2   4    14384.41    14257.69    286.77 o 
  -8   2   4    15144.54    14916.13    244.96 o 
  -6   2   4    17114.74    18222.03    291.33 o 
  -4   2   4    17934.98    17291.61    271.67 o 
  -2   2   4    17263.05    16807.30    232.67 o 
   0   2   4    25281.29    26428.58    426.12 o 
   2   2   4     5812.03     5722.24     86.11 o 
   4   2   4     2321.75     2154.36     59.72 o 
   6   2   4     1107.65     1225.26     86.07 o 
   8   2   4        8.41       17.25     18.54 o 
  10   2   4    11384.71    11619.41    288.64 o 
  12   2   4     1315.88     1439.31    150.75 o 
  14   2   4     3525.23     3847.34    118.31 o 
  16   2   4     2077.11     2003.08    100.13 o 
  18   2   4     3127.20     3177.19    119.47 o 
 -19   3   4     3095.01     2632.73    160.41 o 
 -17   3   4     9055.65     8570.01    272.49 o 
 -15   3   4     1784.83     1809.09    116.63 o 
 -13   3   4     2578.14     2497.57     91.14 o 
 -11   3   4      111.77      114.87     43.53 o 
  -9   3   4     8055.20     7592.49    169.26 o 
  -7   3   4     1080.22     1507.97     54.93 o 
  -5   3   4    59372.91    58190.80   1023.99 o 
  -3   3   4    18196.96    17935.81    251.53 o 
  -1   3   4    39324.83    37754.82    511.32 o 
   1   3   4    29976.01    29954.09    449.58 o 
   3   3   4    79446.46    79267.27    970.37 o 
   5   3   4     2720.19     2557.64     71.62 o 
   7   3   4    44195.44    44328.89    797.57 o 
   9   3   4     3643.16     3288.98    116.46 o 
  11   3   4    19991.82    20539.69    599.83 o 
  13   3   4     2464.44     2530.18    118.69 o 
  15   3   4    22337.95    21554.19    438.43 o 
  17   3   4       43.41       62.21     44.63 o 
 -18   4   4     5709.01     5683.65    224.86 o 
 -16   4   4    13757.15    13138.15    378.76 o 
 -14   4   4     8102.64     7530.53    244.33 o 
 -12   4   4    18093.82    18014.26    465.17 o 
 -10   4   4    11161.35    11294.56    312.57 o 
  -8   4   4    14911.22    14819.32    379.78 o 
  -6   4   4     6653.10     6880.36    129.70 o 
  -4   4   4    20975.55    20445.32    288.80 o 
  -2   4   4      437.94      455.90     23.33 o 
   0   4   4     9703.45     9160.86    157.68 o 
   2   4   4    10376.64    10674.07    146.29 o 
   4   4   4     1811.72     1735.97     45.42 o 
   6   4   4     4092.47     4342.83     90.73 o 
   8   4   4       43.33       52.96     35.07 o 
  10   4   4     4012.61     3980.83    146.67 o 
  12   4   4      470.84      480.61     65.95 o 
  14   4   4     5046.33     5018.78    334.83 o 
  16   4   4      705.53      790.40     71.12 o 
 -15   5   4       27.74       -8.25     60.23 o 
 -13   5   4      496.08      511.97     83.60 o 
 -11   5   4      811.48      761.92     83.06 o 
  -9   5   4      188.08      219.43     37.97 o 
  -7   5   4     8241.59     8009.79    152.85 o 
  -5   5   4     8945.08     8669.81    159.40 o 
  -3   5   4    10451.41     9972.16    176.40 o 
  -1   5   4    22848.79    21732.96    309.30 o 
   1   5   4     9589.64     9249.56    190.29 o 
   3   5   4    14132.06    13902.10    234.46 o 
   5   5   4    24440.22    24558.75    389.65 o 
   7   5   4     9365.87     8954.83    192.30 o 
   9   5   4     2877.80     2903.30    135.99 o 
  11   5   4    11452.60    11530.37    718.85 o 
  13   5   4     7362.56     7631.85    244.58 o 
  15   5   4     2261.90     2138.37    177.73 o 
 -14   6   4    11049.95    11238.38    261.53 o 
 -12   6   4     2970.05     3316.90    135.31 o 
 -10   6   4    10170.58    10522.24    289.08 o 
  -8   6   4     9242.79     8939.14    175.21 o 
  -6   6   4     3793.76     3871.64     94.34 o 
  -4   6   4     2586.62     2569.64    120.02 o 
  -2   6   4     7768.20     7463.04    196.96 o 
   0   6   4       92.30      120.14     25.44 o 
   2   6   4     2597.71     2797.04     83.36 o 
   4   6   4     2551.45     2409.98     78.04 o 
   6   6   4      554.36      434.31     42.79 o 
   8   6   4     1742.03     1789.03     91.00 o 
  10   6   4      418.34      401.13    111.08 o 
  12   6   4     3640.87     3620.75    163.45 o 
  14   6   4     1626.98     1581.40    102.15 o 
 -11   7   4      692.36      795.18     69.27 o 
  -9   7   4      153.12      131.78     45.07 o 
  -7   7   4     8077.12     8503.67    192.21 o 
  -5   7   4      143.94      207.23     39.15 o 
  -3   7   4    10826.85    10889.93    225.65 o 
  -1   7   4     2602.81     2732.13    106.44 o 
   1   7   4    10528.42    10570.12    265.93 o 
   3   7   4      966.31     1072.56     67.29 o 
   5   7   4    16567.40    17318.75    338.26 o 
   7   7   4      428.18      493.71     65.17 o 
   9   7   4    11278.69    11355.49    302.22 o 
  11   7   4     1140.91     1502.22     98.63 o 
  -6   8   4     6252.80     6532.73    225.45 o 
  -4   8   4      206.33      199.43     54.67 o 
  -2   8   4     1698.34     1721.35     92.98 o 
   0   8   4     1046.97     1072.95     80.79 o 
   2   8   4      378.49      524.86     77.76 o 
   4   8   4      733.02      711.38     69.46 o 
   6   8   4     3296.18     3220.17    176.14 o 
 -19   1   5      637.44      605.81     82.94 o 
 -17   1   5     2165.85     2089.09     99.30 o 
 -15   1   5     8390.99     8403.98    198.84 o 
 -13   1   5     9308.59     9379.33    209.34 o 
 -11   1   5     1784.92     1711.87     53.39 o 
  -9   1   5     1305.62     1205.98     53.60 o 
  -7   1   5     2641.38     2539.72     57.26 o 
  -5   1   5     6774.78     7011.87    137.83 o 
  -3   1   5    15018.13    16210.12    253.36 o 
  -1   1   5    11706.78    11873.39    189.01 o 
   1   1   5      305.91      254.52     13.79 o 
   3   1   5     1360.24     1294.86     68.23 o 
   5   1   5     2231.88     2246.57    114.25 o 
   7   1   5     9913.71    10182.70    248.98 o 
   9   1   5     4977.53     5281.93    126.33 o 
  11   1   5     8240.97     8323.09    185.01 o 
  13   1   5     1312.66     1455.79     81.76 o 
  15   1   5     1153.87     1362.59     78.17 o 
  17   1   5     2046.42     1901.60    113.08 o 
  19   1   5     4849.02     4725.12    236.51 o 
 -20   2   5     1924.78     1800.61    104.33 o 
 -18   2   5     3059.43     3029.61    116.26 o 
 -16   2   5     3740.42     3679.25    136.68 o 
 -14   2   5      797.84      777.96     59.78 o 
 -12   2   5     2157.65     2099.46     93.14 o 
 -10   2   5        7.07      -12.52     23.35 o 
  -8   2   5     4488.83     4344.69     86.72 o 
  -6   2   5     6561.62     6751.91    120.55 o 
  -4   2   5     4552.98     4339.81     81.86 o 
  -2   2   5      132.59      217.00     11.92 o 
   0   2   5      851.16      685.08     20.36 o 
   2   2   5       47.04       25.65      8.30 o 
   4   2   5    12860.98    13274.99    254.07 o 
   6   2   5     4710.27     4708.65    112.25 o 
   8   2   5    10935.78    11738.44    236.07 o 
  10   2   5      956.50     1130.85     58.11 o 
  12   2   5       50.67       29.49     28.92 o 
  14   2   5     3299.65     3431.18    198.36 o 
  16   2   5     3842.65     3717.65    124.52 o 
  18   2   5      831.19      879.66    115.07 o 
 -19   3   5        5.86       86.26     68.20 o 
 -17   3   5        0.51      -32.48     56.93 o 
 -15   3   5      528.47      486.94    144.40 o 
 -13   3   5      335.34      208.60     55.54 o 
 -11   3   5     1568.81     1565.51     76.84 o 
  -9   3   5       13.09       28.31     22.69 o 
  -7   3   5      882.58      837.56     82.21 o 
  -5   3   5     1016.93     1006.16     33.63 o 
  -3   3   5      347.39      363.37     18.07 o 
  -1   3   5      419.08      330.02     17.78 o 
   1   3   5     1069.01      953.51     37.59 o 
   3   3   5     4381.67     4497.51     70.31 o 
   5   3   5      129.91      128.30     17.74 o 
   7   3   5     3263.96     3262.03    237.75 o 
   9   3   5     1370.38     1339.70     59.17 o 
  11   3   5     2401.90     2552.06    130.12 o 
  13   3   5      186.99      264.69     95.21 o 
  15   3   5      250.24      319.69     73.00 o 
  17   3   5        5.34       -4.39     39.94 o 
 -18   4   5       72.02      115.16     70.45 o 
 -16   4   5     1997.00     1965.57    214.23 o 
 -14   4   5     3006.03     2978.25    141.43 o 
 -12   4   5     1033.18      985.61     90.45 o 
 -10   4   5     5178.26     5404.83    282.46 o 
  -8   4   5      262.52      473.38    147.58 o 
  -6   4   5       93.73      187.72     27.03 o 
  -4   4   5     1114.11     1117.63     32.82 o 
  -2   4   5     2997.12     2791.80     72.57 o 
   0   4   5     1937.38     1986.44     54.30 o 
   2   4   5    20368.05    20753.93    268.59 o 
   4   4   5       47.56       28.97     13.47 o 
   6   4   5     2133.81     2244.45     60.56 o 
   8   4   5      254.34      281.60     49.19 o 
  10   4   5     2837.71     2750.31    117.67 o 
  12   4   5     6816.94     6606.88    212.88 o 
  14   4   5     1767.41     1656.74    161.86 o 
  16   4   5       92.46      114.87     63.22 o 
 -15   5   5     2945.99     2769.87    159.30 o 
 -13   5   5     2652.44     2577.42    242.79 o 
 -11   5   5     2840.67     2779.49    137.35 o 
  -9   5   5       24.57       28.29     32.98 o 
  -7   5   5       88.60      101.26     25.83 o 
  -5   5   5      748.04      736.07     38.92 o 
  -3   5   5     8266.66     8061.75    294.55 o 
  -1   5   5     6049.36     5971.43    103.10 o 
   1   5   5     9958.33     9933.53    155.54 o 
   3   5   5      150.85      192.93     21.62 o 
   5   5   5     4555.36     4615.28    203.64 o 
   7   5   5        0.79       20.00     27.16 o 
   9   5   5    13622.70    13519.22    276.36 o 
  11   5   5     1308.20     1236.27     69.05 o 
  13   5   5     6055.44     6299.54    299.92 o 
  15   5   5       49.80       58.88     64.96 o 
 -14   6   5     7017.87     7268.91    191.63 o 
 -12   6   5       23.47       63.18     49.44 o 
 -10   6   5     7031.61     7288.05    181.33 o 
  -8   6   5      539.41      566.37     43.70 o 
  -6   6   5     1282.81     1272.30     75.69 o 
  -4   6   5       32.72       83.62     26.99 o 
  -2   6   5     2408.99     2340.76     68.35 o 
   0   6   5     1291.97     1252.61     50.77 o 
   2   6   5      904.57      893.23     47.30 o 
   4   6   5     8360.80     8393.16    179.87 o 
   6   6   5      435.31      409.63     41.19 o 
   8   6   5      106.12      159.94     45.16 o 
  10   6   5       35.30       41.26    111.08 o 
  12   6   5      148.39      183.44     52.81 o 
 -11   7   5       28.86       29.24     42.59 o 
  -9   7   5       55.90      109.99     46.11 o 
  -7   7   5       22.00       13.68     34.60 o 
  -5   7   5      706.55      677.68     51.81 o 
  -3   7   5      139.71      113.50     35.66 o 
  -1   7   5     1933.80     1881.23    145.99 o 
   1   7   5      215.95      145.99     44.88 o 
   3   7   5     1972.67     2000.74     93.11 o 
   5   7   5      496.08      521.81     59.53 o 
   7   7   5     7344.71     7014.85    208.67 o 
   9   7   5       17.82       77.99     48.54 o 
  11   7   5     1572.65     1614.43    103.26 o 
  -6   8   5      574.22      581.07     56.94 o 
  -4   8   5       77.44      146.46     57.13 o 
  -2   8   5     1020.66      876.67     75.91 o 
   0   8   5     1926.86     2062.25    163.45 o 
   2   8   5      853.83      820.38     73.96 o 
   4   8   5      890.56     1117.37     83.03 o 
   6   8   5     4878.92     4327.13    151.17 o 
 -20   0   6      264.32      406.24    111.08 o 
 -18   0   6      156.38      238.03     88.86 o 
 -16   0   6       18.01      -76.17     53.95 o 
 -14   0   6    13921.98    14368.95    360.56 o 
 -12   0   6     9377.24     9691.96    252.85 o 
 -10   0   6    42506.97    44264.08    977.83 o 
  -8   0   6    39569.31    42609.59    936.35 o 
  -6   0   6    43744.53    44250.47    965.54 o 
  -4   0   6    33280.55    32899.86    793.43 o 
  -2   0   6   156253.50   159577.13   4200.41 o 
   0   0   6     1134.63     1184.43     77.76 o 
   4   0   6    46898.52    49592.41   1507.51 o 
   6   0   6    57515.02    60884.48   1850.27 o 
   8   0   6    10223.81    11095.29    390.37 o 
  10   0   6    57884.85    60944.78   1872.49 o 
  12   0   6     1675.41     2297.77    145.99 o 
  14   0   6     5898.06     6011.65    191.79 o 
  16   0   6      346.60      331.54     60.47 o 
  18   0   6     2543.02     2224.77    171.38 o 
 -19   1   6     5624.92     6071.86    452.25 o 
 -17   1   6     7284.39     7230.94    186.61 o 
 -15   1   6     4339.54     4533.51    132.03 o 
 -13   1   6    31613.13    32215.39    608.02 o 
 -11   1   6      179.10      227.18     31.61 o 
  -9   1   6     6790.08     6981.72    130.47 o 
  -7   1   6     8297.99     9377.21    162.48 o 
  -5   1   6     6029.31     5874.47    106.98 o 
  -3   1   6     3186.10     3358.26     58.13 o 
  -1   1   6     4181.18     4352.30     71.20 o 
   1   1   6    22315.50    21814.79    352.81 o 
   3   1   6      293.13      158.70     26.65 o 
   5   1   6     4368.41     4378.28    130.92 o 
   7   1   6     7029.89     7640.20    199.58 o 
   9   1   6    27594.52    28744.83    648.51 o 
  11   1   6     5493.47     5587.25    179.14 o 
  13   1   6    33926.20    34690.16    649.65 o 
  15   1   6     9459.95     9558.02    295.01 o 
  17   1   6    12306.56    12066.89    277.90 o 
  19   1   6     5805.63     6121.44    294.58 o 
 -20   2   6       64.08      107.91    101.56 o 
 -18   2   6      740.10      778.62     71.15 o 
 -16   2   6       60.34      106.40     43.05 o 
 -14   2   6    10678.79    10702.05    241.72 o 
 -12   2   6     8052.61     8207.89    190.59 o 
 -10   2   6    26260.36    25787.63    490.11 o 
  -8   2   6    38948.62    39580.64    618.62 o 
  -6   2   6    36049.75    35388.61    638.72 o 
  -4   2   6    39591.18    38037.32    582.34 o 
  -2   2   6    38545.95    36977.13    499.24 o 
   0   2   6    41356.49    40532.58    545.54 o 
   2   2   6    14528.58    13634.39    194.16 o 
   4   2   6    65208.84    66932.87   1436.26 o 
   6   2   6    20067.78    20372.00    384.78 o 
   8   2   6    29256.76    31030.00    570.88 o 
  10   2   6    16113.20    16664.59    540.71 o 
  12   2   6     9864.56     9953.52    220.16 o 
  14   2   6     1294.48     1264.72     93.11 o 
  16   2   6     2864.44     2813.47    106.69 o 
  18   2   6       12.34      -31.54     43.05 o 
 -19   3   6     9366.09     9631.32    308.14 o 
 -17   3   6     3300.77     2953.52    149.98 o 
 -15   3   6    11482.78    11204.99    322.32 o 
 -13   3   6      623.75      625.79     92.04 o 
 -11   3   6    18347.23    18297.29    458.43 o 
  -9   3   6      759.93      885.93     98.39 o 
  -7   3   6    10980.44    11318.30    334.83 o 
  -5   3   6      678.60      607.74     28.45 o 
  -3   3   6     4261.31     4223.98     72.22 o 
  -1   3   6     4413.62     4335.71     73.45 o 
   1   3   6     2321.43     2489.80     62.69 o 
   3   3   6    23329.09    23503.26    300.12 o 
   5   3   6       47.94       69.06     19.70 o 
   7   3   6    18798.95    19173.04    370.12 o 
   9   3   6     3020.17     3082.96     91.50 o 
  11   3   6    26526.18    26883.09    636.21 o 
  13   3   6     2693.44     2538.57    120.62 o 
  15   3   6    25216.32    25526.24    628.36 o 
  17   3   6     3833.22     4039.85    138.52 o 
 -18   4   6     1233.56      842.30    105.98 o 
 -16   4   6    12402.17    11953.15    493.51 o 
 -14   4   6      314.41      292.15     70.45 o 
 -12   4   6    17890.73    17705.84    793.43 o 
 -10   4   6     2589.06     2487.96    117.93 o 
  -8   4   6    41125.80    42063.04    962.83 o 
  -6   4   6    12299.16    12515.43    214.37 o 
  -4   4   6    34036.59    32989.86    512.17 o 
  -2   4   6     7305.70     6776.88    110.14 o 
   0   4   6    33951.52    31797.25    438.81 o 
   2   4   6    24058.91    23943.11    307.70 o 
   4   4   6    19435.63    18924.54    249.56 o 
   6   4   6    12996.20    13657.48    260.65 o 
   8   4   6    20990.83    20994.14    603.01 o 
  10   4   6     3176.07     3308.93    129.93 o 
  12   4   6     7550.56     7902.12    243.30 o 
  14   4   6     1650.16     1577.95    113.31 o 
  16   4   6     1888.15     1923.37    241.20 o 
 -15   5   6     4182.85     3935.35    372.91 o 
 -13   5   6      176.07      200.90     66.32 o 
 -11   5   6     8700.87     8943.69    277.88 o 
  -9   5   6     4331.83     4531.09    216.71 o 
  -7   5   6      583.82      547.42     38.14 o 
  -5   5   6      435.99      496.73     34.54 o 
  -3   5   6      361.22      385.35     29.10 o 
  -1   5   6        9.77       16.11     17.14 o 
   1   5   6      649.39      830.54     36.28 o 
   3   5   6     1523.88     1479.21     57.10 o 
   5   5   6     9212.60     9537.91    193.70 o 
   7   5   6     2168.09     2168.20    111.08 o 
   9   5   6     8625.08     9099.61    200.67 o 
  11   5   6     5254.13     5254.98    139.04 o 
  13   5   6     6612.81     6943.77    323.72 o 
  15   5   6     5726.54     6032.08    224.28 o 
 -14   6   6     3639.58     3748.85    142.71 o 
 -12   6   6      138.03      182.62     47.74 o 
 -10   6   6    13743.78    14298.39    303.62 o 
  -8   6   6     1527.05     1612.38     71.00 o 
  -6   6   6    17835.51    17743.18    302.34 o 
  -4   6   6     8336.10     8061.73    185.38 o 
  -2   6   6     8759.13     8154.62    176.30 o 
   0   6   6    10451.98    10429.47    305.09 o 
   2   6   6    21144.24    20578.56    557.89 o 
   4   6   6     3518.41     3448.93     86.44 o 
   6   6   6     9958.82     9997.46    352.28 o 
   8   6   6     5979.52     5930.36    179.93 o 
  10   6   6     2209.41     2302.46    108.00 o 
  12   6   6      870.69     1045.69    126.95 o 
 -11   7   6       36.98       17.86     44.17 o 
  -9   7   6     6467.92     6515.83    170.51 o 
  -7   7   6      116.30      110.79     35.25 o 
  -5   7   6     2682.12     2600.40     88.87 o 
  -3   7   6       13.27       -7.59     31.95 o 
  -1   7   6       75.30      110.58     42.46 o 
   1   7   6     1970.67     1943.60    103.15 o 
   3   7   6       44.56      109.02     41.47 o 
   5   7   6     4825.85     4740.89    127.29 o 
   7   7   6     2386.01     2331.71    111.54 o 
   9   7   6     3100.00     3227.17    174.55 o 
  -6   8   6     4906.27     5278.58    171.71 o 
  -4   8   6     3234.01     3215.34    201.53 o 
  -2   8   6     7226.45     7706.33    534.77 o 
   0   8   6     3753.27     4026.38    358.63 o 
   2   8   6     5226.95     5355.45    169.33 o 
   4   8   6     2414.26     2388.66    109.69 o 
 -19   1   7      252.83      315.80     84.10 o 
 -17   1   7      285.45      353.36     68.57 o 
 -15   1   7       41.33       39.51     34.08 o 
 -13   1   7      237.56      337.98     42.92 o 
 -11   1   7     4816.04     5113.81    107.47 o 
  -9   1   7     2311.09     2250.29     59.49 o 
  -7   1   7      279.81      194.14     23.98 o 
  -5   1   7     1240.17     1595.15     44.26 o 
  -3   1   7     4886.98     4887.51     93.26 o 
  -1   1   7     8750.68     8906.82    134.08 o 
   1   1   7     5563.42     5255.71     96.84 o 
   3   1   7     7186.52     6958.19    181.61 o 
   5   1   7     6108.15     6297.90    361.80 o 
   7   1   7      968.39      878.54     59.44 o 
   9   1   7     1515.62     1436.70     76.82 o 
  11   1   7     1837.63     1943.90     92.38 o 
  13   1   7     2212.95     2314.17     89.68 o 
  15   1   7      785.98      654.62     52.19 o 
  17   1   7      259.91      275.84     52.51 o 
  19   1   7      407.17      444.49     62.79 o 
 -18   2   7     3546.11     3310.71    153.63 o 
 -16   2   7     4652.83     4380.40    136.77 o 
 -14   2   7     4151.99     4264.29    128.06 o 
 -12   2   7     1764.45     1772.84    125.97 o 
 -10   2   7     1353.68     1525.03     65.74 o 
  -8   2   7    11898.78    12606.30    215.95 o 
  -6   2   7    18628.07    19400.69    315.52 o 
  -4   2   7    17901.95    17924.49    287.15 o 
  -2   2   7      912.96     1102.03     33.47 o 
   0   2   7     3492.16     3171.48     54.75 o 
   2   2   7     2383.30     2173.70    117.73 o 
   4   2   7     3602.12     3174.65    105.40 o 
   6   2   7     1518.71     1500.99     74.95 o 
   8   2   7     3840.32     3644.30    174.50 o 
  10   2   7        1.34       -3.17     26.72 o 
  12   2   7       99.01      161.04     38.71 o 
  14   2   7       61.31       21.55     47.90 o 
  16   2   7     2761.17     2737.89    137.89 o 
  18   2   7      229.73      169.10     61.13 o 
 -19   3   7     2477.92     2461.98    155.89 o 
 -17   3   7      210.43      198.89     69.39 o 
 -15   3   7     1097.12     1134.98    100.62 o 
 -13   3   7      143.04      179.87     54.95 o 
 -11   3   7     6091.59     6312.33    204.23 o 
  -9   3   7     2139.74     2400.46    107.44 o 
  -7   3   7     7233.19     7438.76    215.99 o 
  -5   3   7      206.47      256.51     21.57 o 
  -3   3   7     4170.35     4146.26     71.93 o 
  -1   3   7       72.65       75.32     12.28 o 
   1   3   7      905.74     1149.08     27.19 o 
   3   3   7      549.44      523.81     21.84 o 
   5   3   7     3330.50     3574.27     77.68 o 
   7   3   7      123.81      194.20     31.58 o 
   9   3   7      151.38      155.56     32.88 o 
  11   3   7      776.77      944.04     78.45 o 
  13   3   7      145.39      104.18     65.06 o 
  15   3   7      333.17      371.19     71.39 o 
  17   3   7      163.91       99.43     48.84 o 
 -18   4   7     1187.46     1086.08    115.89 o 
 -16   4   7      813.76      815.52    100.62 o 
 -14   4   7      315.32      185.53     67.10 o 
 -12   4   7      511.65      489.80     74.55 o 
 -10   4   7     2216.65     2416.96    121.06 o 
  -8   4   7      795.49      905.47     79.16 o 
  -6   4   7     6072.30     6147.54    128.26 o 
  -4   4   7      135.56      152.52     20.08 o 
  -2   4   7     4819.34     4648.95     82.45 o 
   0   4   7     1618.03     1714.95     49.62 o 
   2   4   7     2065.23     1771.66     45.24 o 
   4   4   7       65.71       70.13     18.21 o 
   6   4   7     1291.72     1227.16     60.93 o 
   8   4   7     1647.30     1666.02     64.79 o 
  10   4   7       32.21        0.09     38.84 o 
  12   4   7     1257.91     1431.12    102.57 o 
  14   4   7     1582.75     1591.79    112.91 o 
  16   4   7      449.66      477.28     83.60 o 
 -15   5   7      335.41      477.01     88.43 o 
 -13   5   7     6938.62     6882.81    242.97 o 
 -11   5   7     2914.14     2931.65    150.21 o 
  -9   5   7    10910.09    11238.09    241.48 o 
  -7   5   7       96.78       97.52     26.00 o 
  -5   5   7     4537.61     4562.00     99.84 o 
  -3   5   7      367.05      365.76     30.99 o 
  -1   5   7     7209.70     6755.66    114.81 o 
   1   5   7     2058.93     2081.48     73.58 o 
   3   5   7      821.46      740.06     35.51 o 
   5   5   7        5.99       36.01     34.91 o 
   7   5   7      292.35      311.85     57.13 o 
   9   5   7       33.74       75.77     40.82 o 
  11   5   7     2216.37     2255.99    102.36 o 
  13   5   7      550.11      659.20     84.48 o 
  15   5   7      137.60      106.69     84.10 o 
 -14   6   7     1452.59     1376.22     85.71 o 
 -12   6   7     1237.88     1268.08    118.61 o 
 -10   6   7     1042.10     1138.31     71.28 o 
  -8   6   7       32.89       25.08     30.19 o 
  -6   6   7     4829.53     4993.62    113.48 o 
  -4   6   7      174.92      208.86     40.77 o 
  -2   6   7     5796.72     5559.82    287.37 o 
   0   6   7      185.62      206.92     30.20 o 
   2   6   7     7422.64     7438.46    234.79 o 
   4   6   7      219.35      207.13     31.92 o 
   6   6   7     2759.76     2724.15    111.33 o 
   8   6   7      913.72      834.67     71.54 o 
  10   6   7     7306.53     7562.72    449.08 o 
  12   6   7       22.12       26.66     49.19 o 
 -11   7   7      795.18     1012.43    103.23 o 
  -9   7   7     1388.70     1451.89    118.59 o 
  -7   7   7     2398.40     2588.74     84.49 o 
  -5   7   7      718.90      710.55     49.06 o 
  -3   7   7      388.81      386.06     40.33 o 
  -1   7   7      274.97      327.69     41.20 o 
   1   7   7      904.20      827.37     64.96 o 
   3   7   7      299.37      285.85     48.21 o 
   5   7   7      633.96      624.00     53.11 o 
   7   7   7      548.19      447.20     65.55 o 
   9   7   7      697.93      707.52     73.86 o 
  -4   8   7     3855.54     3830.04    115.57 o 
  -2   8   7      194.91      177.09     54.90 o 
   0   8   7     1942.20     2085.50    211.05 o 
   2   8   7       10.13      -52.17     45.96 o 
   4   8   7     9901.38     9815.22    271.35 o 
 -20   0   8     3966.48     3783.06    257.07 o 
 -18   0   8        9.25       60.30     82.52 o 
 -16   0   8    17073.17    17157.08    644.26 o 
 -14   0   8    25834.42    26838.13    628.16 o 
 -12   0   8    31430.99    32052.65    730.56 o 
 -10   0   8    15910.17    16924.78    402.75 o 
  -8   0   8     3088.73     3583.67    113.40 o 
  -6   0   8     9090.08     8969.65    322.13 o 
  -4   0   8    27544.58    32002.95    709.95 o 
  -2   0   8   121066.38   124766.88   2672.06 o 
   0   0   8      366.63      536.55     41.47 o 
   2   0   8    29063.98    27462.13    879.12 o 
   4   0   8    48951.37    53283.44   1656.68 o 
   6   0   8    16354.08    15183.04    507.79 o 
   8   0   8    10830.86    12050.58    425.28 o 
  10   0   8    41751.51    42267.49   1332.96 o 
  12   0   8     1013.89     1209.18    120.60 o 
  14   0   8     1345.81     1543.08    145.99 o 
  16   0   8    10559.92    10585.35    304.08 o 
  18   0   8     6081.01     5103.33    276.11 o 
 -19   1   8      941.13      968.97    104.19 o 
 -17   1   8    10321.48    10350.34    244.15 o 
 -15   1   8     7725.69     7934.02    219.86 o 
 -13   1   8    16009.61    16155.44    332.74 o 
 -11   1   8     1610.13     1438.06     94.82 o 
  -9   1   8    29133.71    29734.11    474.94 o 
  -7   1   8     5688.66     5454.91    141.55 o 
  -5   1   8    28513.01    27381.24    433.68 o 
  -3   1   8    18010.78    18454.89    299.34 o 
  -1   1   8    42006.74    41682.04    637.22 o 
   1   1   8      781.69      713.21     27.49 o 
   3   1   8     9602.76     8798.13    225.33 o 
   5   1   8      871.30      795.74     60.10 o 
   7   1   8     2518.79     2505.92     94.17 o 
   9   1   8       86.47      114.25     38.15 o 
  11   1   8       12.19       70.68     41.47 o 
  13   1   8     1599.22     1667.66    127.57 o 
  15   1   8        0.88       32.57     40.23 o 
  17   1   8     1432.52     1257.62     85.15 o 
 -18   2   8     5578.09     5064.73    322.13 o 
 -16   2   8      661.98      850.52     69.43 o 
 -14   2   8     4472.67     4231.89    128.68 o 
 -12   2   8     2452.35     2504.59     95.13 o 
 -10   2   8     3395.86     3503.98    103.68 o 
  -8   2   8     6532.77     6953.03    133.07 o 
  -6   2   8     3610.04     4255.19     89.86 o 
  -4   2   8    12941.85    12528.66    185.90 o 
  -2   2   8     1697.15     1475.32     30.09 o 
   0   2   8    11502.55    10450.78    152.75 o 
   2   2   8    29565.94    30938.26    480.69 o 
   4   2   8    18535.07    17302.45    407.27 o 
   6   2   8    20405.82    22385.67    523.92 o 
   8   2   8    16475.79    16094.45    317.51 o 
  10   2   8    16884.17    17574.49    349.77 o 
  12   2   8     1701.91     1971.11     85.43 o 
  14   2   8     7968.40     7709.44    238.93 o 
  16   2   8     3685.38     3717.38    161.39 o 
  18   2   8     2548.79     2439.43    119.88 o 
 -17   3   8      591.43      593.22     87.68 o 
 -15   3   8     7403.37     7664.39    248.53 o 
 -13   3   8     7137.45     7111.06    266.59 o 
 -11   3   8    17248.05    17255.94    468.12 o 
  -9   3   8      181.96      149.29     55.54 o 
  -7   3   8    52101.27    51010.30   1142.19 o 
  -5   3   8     2266.39     2118.74     46.35 o 
  -3   3   8    16387.89    14755.47    213.31 o 
  -1   3   8    12592.34    12686.76    186.11 o 
   1   3   8    18931.05    17264.03    246.80 o 
   3   3   8      421.72      532.37     42.29 o 
   5   3   8    13459.02    13231.84    223.28 o 
   7   3   8      115.71      148.96     31.69 o 
   9   3   8      138.89      198.25     46.73 o 
  11   3   8      416.51      469.94     71.41 o 
  13   3   8        5.82       13.96     44.21 o 
  15   3   8     4611.66     4998.77    187.13 o 
  17   3   8       92.56      125.54     67.76 o 
 -16   4   8       42.21      105.36     67.10 o 
 -14   4   8     4108.10     3760.47    233.27 o 
 -12   4   8      551.29      537.76     76.17 o 
 -10   4   8      517.60      447.29    109.49 o 
  -8   4   8      751.34      718.85     72.19 o 
  -6   4   8        4.67       76.81     38.48 o 
  -4   4   8    13645.32    13697.45    255.61 o 
  -2   4   8     1378.62     1455.44     40.36 o 
   0   4   8    25430.60    24616.54    346.81 o 
   2   4   8     1541.45     1351.69     58.68 o 
   4   4   8    30623.30    31056.53    440.59 o 
   6   4   8     3820.80     3822.81     86.78 o 
   8   4   8    25959.29    25932.93    481.94 o 
  10   4   8      130.67      125.72     48.01 o 
  12   4   8    19395.38    20249.09    510.45 o 
  14   4   8     2083.24     2454.11    136.01 o 
  16   4   8     3792.61     3957.97    175.64 o 
 -15   5   8     3108.54     3243.51    172.33 o 
 -13   5   8     1747.48     1912.68    135.72 o 
 -11   5   8    12409.39    12539.33    360.14 o 
  -9   5   8     5790.99     5992.12    231.11 o 
  -7   5   8     6202.26     6101.98    126.51 o 
  -5   5   8     8689.69     8481.09    185.98 o 
  -3   5   8    10300.56    10151.71    180.72 o 
  -1   5   8      937.27      925.89     37.35 o 
   1   5   8     8744.03     8658.71    158.60 o 
   3   5   8     3913.75     3841.78     78.57 o 
   5   5   8      931.35      940.15     88.86 o 
   7   5   8      421.35      526.52     52.25 o 
   9   5   8     2294.63     2380.41    102.67 o 
  11   5   8      245.64      171.90     61.89 o 
  13   5   8        1.42      -25.43     37.49 o 
 -12   6   8     1144.98     1080.15    101.24 o 
 -10   6   8      394.26      442.40     50.85 o 
  -8   6   8      401.96      388.61     39.59 o 
  -6   6   8     5814.79     5991.24    223.55 o 
  -4   6   8      364.21      360.28     35.54 o 
  -2   6   8     8407.87     8356.56    285.85 o 
   0   6   8      477.43      503.80     37.69 o 
   2   6   8     7811.16     7705.28    151.75 o 
   4   6   8     1003.63      992.34     51.17 o 
   6   6   8    20124.41    20122.95    742.65 o 
   8   6   8       67.68       64.56     42.77 o 
  10   6   8     7439.36     7776.80    374.50 o 
  12   6   8     3636.64     3771.12    150.75 o 
  -9   7   8    12646.16    12687.06    341.45 o 
  -7   7   8       79.77       81.65     40.77 o 
  -5   7   8    11930.80    12024.88    380.12 o 
  -3   7   8      769.41      725.41     58.18 o 
  -1   7   8     2803.40     2824.39    137.82 o 
   1   7   8      172.02      216.84     47.90 o 
   3   7   8     7040.46     7475.61    201.97 o 
   5   7   8     1280.08     1250.55     68.80 o 
   7   7   8     3539.50     3830.67    187.25 o 
   9   7   8       83.40       20.95     55.54 o 
  -4   8   8      173.28      161.86     59.48 o 
  -2   8   8      740.95      717.26    111.08 o 
   0   8   8     1627.83     1888.36    158.69 o 
   2   8   8     2528.85     2396.15    155.51 o 
 -19   1   9     1561.09     1585.96    130.58 o 
 -17   1   9     3540.55     3738.72    128.80 o 
 -15   1   9     6009.25     6362.39    236.17 o 
 -13   1   9      715.46      740.55     58.26 o 
 -11   1   9     4315.59     4705.40    114.06 o 
  -9   1   9     6315.23     7159.63    139.24 o 
  -7   1   9    13527.51    14682.84    248.91 o 
  -5   1   9    11504.75    12677.34    275.29 o 
  -3   1   9    16920.59    17707.28    291.00 o 
  -1   1   9     3214.36     3287.48     61.36 o 
   1   1   9      349.20      265.86     27.49 o 
   3   1   9       49.04       80.40     29.74 o 
   5   1   9     2589.74     2558.28    101.21 o 
   7   1   9      935.41      990.56     71.41 o 
   9   1   9     1478.15     1456.25     87.44 o 
  11   1   9      443.79      407.75     61.89 o 
  13   1   9      971.29     1149.37     95.87 o 
  15   1   9      140.31      169.46     46.73 o 
  17   1   9      703.38      757.57     70.74 o 
 -18   2   9     2932.57     3109.76    174.55 o 
 -16   2   9      244.58      218.14    111.08 o 
 -14   2   9     4985.98     4899.98    176.63 o 
 -12   2   9    10759.85    11011.96    245.20 o 
 -10   2   9     8150.59     8558.30    196.00 o 
  -8   2   9    14306.28    14511.78    249.07 o 
  -6   2   9    10213.62    10382.04    184.58 o 
  -4   2   9     7201.79     7402.32    126.44 o 
  -2   2   9     7712.17     7927.27    111.48 o 
   0   2   9    16367.14    16554.84    268.26 o 
   2   2   9    24219.29    25977.48    409.83 o 
   4   2   9    12568.14    13167.67    270.06 o 
   6   2   9     1523.65     1475.82     81.59 o 
   8   2   9     5070.98     5005.88    132.07 o 
  10   2   9      260.29      299.78     39.59 o 
  12   2   9    10755.02    11131.33    248.42 o 
  14   2   9     4135.20     4154.47    199.94 o 
  16   2   9      832.12     1014.06     97.14 o 
 -17   3   9        8.31       69.88     62.82 o 
 -15   3   9      395.29      399.89     74.73 o 
 -13   3   9     6191.96     6173.70    209.67 o 
 -11   3   9      765.24      710.63     74.51 o 
  -9   3   9      435.18      510.18     62.52 o 
  -7   3   9     4032.34     3789.52    140.28 o 
  -5   3   9      805.72      920.84     30.85 o 
  -3   3   9      390.78      445.64     21.98 o 
  -1   3   9      718.86      652.29     35.08 o 
   1   3   9     3596.01     3455.60     64.99 o 
   3   3   9      783.18      874.47     38.74 o 
   5   3   9    10422.68    11149.01    193.66 o 
   7   3   9      187.12      178.00     33.67 o 
   9   3   9     4695.01     5002.03    160.89 o 
  11   3   9       44.07       -7.73     41.69 o 
  13   3   9      808.66      778.74     87.28 o 
  15   3   9      553.04      583.10     80.06 o 
  17   3   9     1926.33     2121.62    244.38 o 
 -16   4   9     4289.11     4064.21    183.00 o 
 -14   4   9     1293.10     1382.28    116.56 o 
 -12   4   9     2454.27     2568.45    138.71 o 
 -10   4   9     5455.16     5315.49    363.39 o 
  -8   4   9     1600.92     1679.92     99.22 o 
  -6   4   9     3822.17     4067.28     89.65 o 
  -4   4   9     2610.74     2563.52     69.41 o 
  -2   4   9     4479.12     4735.43     85.28 o 
   0   4   9     6331.52     6519.23    109.00 o 
   2   4   9     2445.99     2541.27     94.35 o 
   4   4   9      259.19      264.03     39.35 o 
   6   4   9     3593.53     3698.84    133.27 o 
   8   4   9       59.37       48.93     32.48 o 
  10   4   9     9762.90     9942.47    318.96 o 
  12   4   9       18.03       14.83     51.03 o 
  14   4   9     1541.40     1684.05    119.29 o 
 -15   5   9      146.78      173.92     73.94 o 
 -13   5   9     5853.88     6140.35    263.42 o 
 -11   5   9      583.84      674.97     55.73 o 
  -9   5   9     2736.00     2936.22    159.46 o 
  -7   5   9       61.25       55.81     25.63 o 
  -5   5   9     8928.61     8684.65    162.52 o 
  -3   5   9     1973.59     1930.03     99.86 o 
  -1   5   9    10923.28    10424.41    205.22 o 
   1   5   9      151.96      175.61     23.65 o 
   3   5   9     4344.81     4181.66     85.24 o 
   5   5   9       29.65       17.40     32.20 o 
   7   5   9    12125.95    12257.79    307.26 o 
   9   5   9     1345.35     1687.78     89.78 o 
  11   5   9     4859.65     5275.10    169.18 o 
  13   5   9       15.48      -11.30     44.03 o 
 -12   6   9      963.91     1247.14     78.11 o 
 -10   6   9       82.30       79.51     65.79 o 
  -8   6   9      464.85      464.43     42.87 o 
  -6   6   9      912.49      928.76     51.14 o 
  -4   6   9      564.46      623.54     41.50 o 
  -2   6   9     1330.38     1484.28     70.71 o 
   0   6   9     2375.83     2552.13    100.32 o 
   2   6   9     1278.98     1358.95     60.76 o 
   4   6   9       58.31       72.27     35.47 o 
   6   6   9     2606.20     2747.42    115.84 o 
   8   6   9      613.75      617.36     77.76 o 
  10   6   9     4948.17     5260.35    173.79 o 
  12   6   9       52.44      211.96     58.62 o 
  -9   7   9     4591.92     4417.38    188.31 o 
  -7   7   9     1022.10     1063.66     78.80 o 
  -5   7   9      236.38      310.29     64.91 o 
  -3   7   9     2632.67     2426.93    165.55 o 
  -1   7   9     1931.19     1978.81     85.95 o 
   1   7   9      991.10      879.13     82.13 o 
   3   7   9     2212.50     2297.77    139.64 o 
   5   7   9     2034.23     2225.83    185.66 o 
   7   7   9      267.26      233.62     56.94 o 
  -2   8   9     1179.61     1056.85    133.30 o 
   0   8   9     1105.12     1212.36    133.30 o 
 -18   0  10     7074.45     7229.71    364.98 o 
 -16   0  10    18499.44    19442.16    726.78 o 
 -14   0  10    11931.69    12145.33    318.57 o 
 -12   0  10    54351.29    55811.88   1238.61 o 
 -10   0  10     4679.98     4990.77    154.51 o 
  -8   0  10    21186.63    22091.30    515.22 o 
  -6   0  10    13349.46    14412.43    679.17 o 
  -4   0  10    23918.66    23289.52    533.88 o 
  -2   0  10     6846.28     7555.71    304.68 o 
   0   0  10    49399.61    51138.18   1127.60 o 
   2   0  10     4626.55     4709.79    215.81 o 
   4   0  10    36657.05    39382.59   1263.14 o 
   6   0  10     5790.46     5766.63    234.85 o 
   8   0  10     3925.30     4338.46    203.12 o 
  10   0  10    38066.63    39027.13   1244.09 o 
  12   0  10     2864.45     3043.59    184.08 o 
  14   0  10    34576.37    36107.32   1186.97 o 
  16   0  10       63.41      100.36     58.68 o 
  18   0  10     8633.86     8353.21    387.19 o 
 -19   1  10      357.81      343.55     87.44 o 
 -17   1  10      522.64      610.33     87.52 o 
 -15   1  10      875.30      859.19     69.03 o 
 -13   1  10     7279.46     7745.60    225.50 o 
 -11   1  10     1861.31     2003.29     65.04 o 
  -9   1  10    16142.40    16734.64    285.57 o 
  -7   1  10     6513.73     6408.61    126.65 o 
  -5   1  10    56207.66    57003.51    883.50 o 
  -3   1  10    27909.81    28530.91    456.08 o 
  -1   1  10    83080.72    83389.66   1129.21 o 
   1   1  10     8584.05     7391.53    167.20 o 
   3   1  10    36919.63    34402.55    610.50 o 
   5   1  10    21881.33    22147.91    698.22 o 
   7   1  10    33341.34    34933.04   1101.28 o 
   9   1  10     8258.09     8318.00    233.36 o 
  11   1  10    37994.77    40140.50    908.85 o 
  13   1  10     9537.17     9960.50    233.28 o 
  15   1  10    11453.14    11604.92    559.23 o 
  17   1  10     4239.05     4259.12    144.04 o 
 -18   2  10     9562.73    10003.04    306.20 o 
 -16   2  10    11731.77    11574.81    332.13 o 
 -14   2  10    16370.51    16577.70    434.20 o 
 -12   2  10    24016.13    24948.42    604.13 o 
 -10   2  10    16796.37    17008.50    345.77 o 
  -8   2  10    12347.32    13201.81    231.92 o 
  -6   2  10    12779.71    12719.04    221.62 o 
  -4   2  10     5076.93     5086.25     89.92 o 
  -2   2  10     5093.18     4696.46    120.66 o 
   0   2  10     2322.00     2330.09     97.86 o 
   2   2  10    11130.78    12407.25    210.98 o 
   4   2  10      180.84      203.64     47.25 o 
   6   2  10     6401.96     6768.21    220.57 o 
   8   2  10     9306.34     9631.55    273.35 o 
  10   2  10      127.03      103.65     35.21 o 
  12   2  10    13608.39    13829.06    297.16 o 
  14   2  10     1134.08     1226.82    100.32 o 
  16   2  10    11828.89    12596.56    615.70 o 
 -17   3  10     1416.15     1233.41    112.61 o 
 -15   3  10     4605.21     4634.85    186.06 o 
 -13   3  10      433.40      449.10    136.47 o 
 -11   3  10     9687.76    10254.60    295.95 o 
  -9   3  10      668.07      802.28     73.17 o 
  -7   3  10    39819.41    38956.46    891.74 o 
  -5   3  10     3791.03     3657.60     80.78 o 
  -3   3  10    51483.32    50626.30    686.17 o 
  -1   3  10     9271.57     8924.99    138.24 o 
   1   3  10    57099.54    55655.93    753.89 o 
   3   3  10     7989.52     7636.69    144.44 o 
   5   3  10    32881.80    32786.73    593.09 o 
   7   3  10     5236.90     5384.33    113.05 o 
   9   3  10    32109.22    35124.64    665.05 o 
  11   3  10     5946.17     6137.15    198.14 o 
  13   3  10    19308.38    20511.05    517.19 o 
  15   3  10     3567.96     3787.50    247.55 o 
 -16   4  10     4443.73     4335.88    314.20 o 
 -14   4  10    18712.41    18924.90    505.18 o 
 -12   4  10     1762.98     1550.80    114.38 o 
 -10   4  10    37725.76    38402.17    902.26 o 
  -8   4  10     1788.78     1701.83     66.71 o 
  -6   4  10    13554.84    13698.25    234.01 o 
  -4   4  10       25.43       78.64     27.94 o 
  -2   4  10    23545.89    23537.38    381.53 o 
   0   4  10      307.99      296.81     29.38 o 
   2   4  10    11980.29    11996.31    212.73 o 
   4   4  10     1368.29     1536.65     57.11 o 
   6   4  10      249.43      254.62     36.83 o 
   8   4  10     1135.20     1225.36     59.64 o 
  10   4  10      654.70      783.28     70.46 o 
  12   4  10     9000.10     9042.09    666.48 o 
  14   4  10      895.38     1101.93    141.23 o 
 -15   5  10       81.19      112.90     73.86 o 
 -13   5  10     1176.37     1329.69    115.58 o 
 -11   5  10      139.10      135.13     44.45 o 
  -9   5  10     5281.63     5463.09    185.25 o 
  -7   5  10     8335.45     8544.91    201.89 o 
  -5   5  10     9432.75     9309.42    209.57 o 
  -3   5  10     8438.50     8077.27    184.25 o 
  -1   5  10    12765.57    12115.96    223.91 o 
   1   5  10    23048.83    22266.26    367.64 o 
   3   5  10    12867.99    12713.27    228.61 o 
   5   5  10    10131.65    10210.80    314.41 o 
   7   5  10     7320.83     7574.17    210.34 o 
   9   5  10    12197.16    12500.66    316.68 o 
  11   5  10     5349.28     6034.56    186.01 o 
  13   5  10     6135.97     5947.27    189.73 o 
 -12   6  10     9803.62    10128.23    322.33 o 
 -10   6  10     2269.03     2354.89    171.38 o 
  -8   6  10    13727.21    13468.49    296.67 o 
  -6   6  10       23.77       91.21     42.24 o 
  -4   6  10    11585.37    11174.85    246.31 o 
  -2   6  10       42.22        3.90     34.87 o 
   0   6  10     6925.82     6713.48    332.39 o 
   2   6  10      106.80       64.91     31.21 o 
   4   6  10      966.07      936.20     63.88 o 
   6   6  10     2611.78     2812.98    116.67 o 
   8   6  10      230.88      203.24     50.44 o 
  10   6  10     3801.06     3754.86    258.66 o 
  -9   7  10     1927.55     1945.72    136.41 o 
  -7   7  10      599.97      608.25     68.01 o 
  -5   7  10     7996.12     7627.02    194.14 o 
  -3   7  10     1224.03     1119.52     74.21 o 
  -1   7  10    13311.23    12512.59    273.09 o 
   1   7  10     2223.72     2219.75    116.83 o 
   3   7  10    14149.56    14165.13    625.22 o 
   5   7  10     1372.95     1368.43    168.21 o 
   7   7  10    12162.57    12610.05    331.22 o 
 -19   1  11       83.32     -104.73     98.39 o 
 -17   1  11      278.64      255.26     78.16 o 
 -15   1  11      959.42      916.46     70.85 o 
 -13   1  11     1631.60     1774.70     86.50 o 
 -11   1  11     1244.38     1242.41     99.86 o 
  -9   1  11     1398.81     1425.39     56.07 o 
  -7   1  11      278.48      280.89     28.73 o 
  -5   1  11     2019.55     2088.10     61.11 o 
  -3   1  11     5093.57     4964.51    105.82 o 
  -1   1  11      899.35      813.22     34.03 o 
   1   1  11     6419.54     6507.81    141.55 o 
   3   1  11     4883.65     5021.58    101.79 o 
   5   1  11     4652.14     4332.96    146.84 o 
   7   1  11     3498.65     3627.95    108.04 o 
   9   1  11     6965.98     7097.93    209.75 o 
  11   1  11     7752.67     7986.62    236.69 o 
  13   1  11     4523.27     4868.58    179.49 o 
  15   1  11     1227.84     1369.96     87.99 o 
  17   1  11     3437.09     3503.94    131.63 o 
 -18   2  11     1374.67     1517.06    158.69 o 
 -16   2  11      192.88      148.63     64.82 o 
 -14   2  11      155.23      130.83     57.54 o 
 -12   2  11      276.84      237.44     54.60 o 
 -10   2  11     5329.88     5783.14    277.70 o 
  -8   2  11     4536.90     4462.49    102.05 o 
  -6   2  11     8025.53     7955.92    152.97 o 
  -4   2  11     1024.57     1314.31     41.22 o 
  -2   2  11      111.89       89.09     16.31 o 
   0   2  11     3508.54     3336.48     74.11 o 
   2   2  11    14947.01    14217.69    270.75 o 
   4   2  11    13020.76    13419.76    260.88 o 
   6   2  11    17330.71    17595.86    436.14 o 
   8   2  11      826.29      893.46    130.12 o 
  10   2  11      172.19      215.86     50.46 o 
  12   2  11     1850.19     1871.52     90.03 o 
  14   2  11    10861.96    11891.84    368.15 o 
  16   2  11     6537.08     6710.93    525.25 o 
 -17   3  11      430.89      439.03     85.10 o 
 -15   3  11      101.28       78.28     59.48 o 
 -13   3  11        3.47       25.84     52.25 o 
 -11   3  11       57.89       23.10     47.28 o 
  -9   3  11     2547.00     2410.78    185.66 o 
  -7   3  11     1594.42     1647.38     95.68 o 
  -5   3  11     2978.73     3191.95     76.39 o 
  -3   3  11     2356.16     2297.01     61.53 o 
  -1   3  11     3073.04     3274.77     76.78 o 
   1   3  11     3991.85     4008.56     91.66 o 
   3   3  11     1644.33     1656.72     61.38 o 
   5   3  11     2737.41     2586.70    110.74 o 
   7   3  11       65.60       82.31     24.38 o 
   9   3  11       88.14       82.89     39.98 o 
  11   3  11        8.26      -13.60     45.70 o 
  13   3  11      133.20      150.42     56.94 o 
  15   3  11      817.70      899.33    144.40 o 
 -16   4  11      303.10      378.23     83.14 o 
 -14   4  11      261.19      162.20     72.44 o 
 -12   4  11      351.91      359.35     72.80 o 
 -10   4  11     2983.70     2884.58    142.05 o 
  -8   4  11      546.73      627.71    123.77 o 
  -6   4  11     1709.86     1818.94     74.71 o 
  -4   4  11     2404.74     2447.22     81.49 o 
  -2   4  11       10.69       60.18     23.19 o 
   0   4  11     1669.61     1498.34     53.48 o 
   2   4  11      203.29      296.97     31.41 o 
   4   4  11     3186.44     3353.47     89.78 o 
   6   4  11       33.99       33.24     27.92 o 
   8   4  11     3577.28     3765.91    127.85 o 
  10   4  11     1611.78     1740.78     73.40 o 
  12   4  11     3558.21     3366.15    148.62 o 
  14   4  11      541.92      539.53     80.79 o 
 -15   5  11     1293.35     1338.40    182.49 o 
 -13   5  11     2551.59     2510.52    150.89 o 
 -11   5  11     4292.10     4159.89    179.10 o 
  -9   5  11       42.71      -56.83     60.30 o 
  -7   5  11      399.99      444.54     50.22 o 
  -5   5  11     1772.72     1817.32    114.17 o 
  -3   5  11     2801.45     2916.81     94.95 o 
  -1   5  11    17622.21    16735.17    333.68 o 
   1   5  11      599.61      575.43     43.06 o 
   3   5  11     5376.65     5469.84    147.05 o 
   5   5  11        3.48       22.42     32.94 o 
   7   5  11     1141.97     1269.39     74.97 o 
   9   5  11     3149.23     3251.34    124.86 o 
  11   5  11     4831.39     5260.60    172.88 o 
  13   5  11       52.66       51.28     60.30 o 
 -12   6  11     6629.46     6982.91    253.89 o 
 -10   6  11      258.15      258.56     79.34 o 
  -8   6  11     8880.65     9112.23    251.97 o 
  -6   6  11       12.75       26.41     40.34 o 
  -4   6  11     3395.33     3173.11    106.89 o 
  -2   6  11      542.81      468.87     52.73 o 
   0   6  11     7737.80     7491.13    229.93 o 
   2   6  11      275.44      208.58     37.77 o 
   4   6  11     2639.12     2696.76    100.56 o 
   6   6  11        9.26       43.58     44.03 o 
   8   6  11     1658.48     1725.54    134.88 o 
  10   6  11      197.86      203.57     63.47 o 
  -7   7  11      383.47      343.89     85.54 o 
  -5   7  11      484.14      437.87     81.56 o 
  -3   7  11      734.73      674.50     62.43 o 
  -1   7  11       30.12       95.61     45.30 o 
   1   7  11     2992.42     2831.73    135.62 o 
   3   7  11     2509.66     2181.54    115.82 o 
   5   7  11      209.34      365.08     65.55 o 
 -18   0  12      529.63      691.87    149.16 o 
 -16   0  12     5494.10     6201.43    333.24 o 
 -14   0  12     2787.58     2731.72    124.86 o 
 -12   0  12     8638.75     8982.69    253.45 o 
 -10   0  12     8461.60     8396.07    415.76 o 
  -8   0  12    15344.52    15312.52    378.55 o 
  -6   0  12    10338.18    11329.49    810.88 o 
  -4   0  12    41489.90    40641.66   1410.71 o 
  -2   0  12     2124.34     1936.72     83.95 o 
   0   0  12    23780.90    21860.65    517.27 o 
   2   0  12     8606.98     9000.65    361.80 o 
   4   0  12    28722.89    25380.17    863.25 o 
   6   0  12     3041.17     2719.87    145.99 o 
   8   0  12    29311.83    28858.56    939.42 o 
  10   0  12       86.05        3.17     60.30 o 
  12   0  12      521.76      720.43    111.08 o 
  14   0  12       32.84      -15.87     76.17 o 
  16   0  12     1743.68     1795.87    126.66 o 
 -17   1  12     1507.16     1465.39    131.15 o 
 -15   1  12     2731.06     2805.85    121.12 o 
 -13   1  12      289.86      382.88     51.80 o 
 -11   1  12      961.88     1079.24     94.88 o 
  -9   1  12      608.65      681.38     44.89 o 
  -7   1  12     6494.02     6724.45    136.94 o 
  -5   1  12      308.47      363.24     31.94 o 
  -3   1  12     3277.32     3524.75     85.47 o 
  -1   1  12     4737.17     4679.84     86.58 o 
   1   1  12     1248.15     1346.86     41.87 o 
   3   1  12    30316.49    29514.99    468.10 o 
   5   1  12     6562.46     6516.31    260.24 o 
   7   1  12    22037.61    21622.61    424.41 o 
   9   1  12     3887.42     4111.61    247.55 o 
  11   1  12    14148.18    15278.90    457.01 o 
  13   1  12       97.31      142.82     82.52 o 
  15   1  12     9484.34    10521.57    254.53 o 
 -18   2  12      453.16      598.78     87.93 o 
 -16   2  12     2407.44     2314.53    168.21 o 
 -14   2  12     3668.26     3805.56    159.96 o 
 -12   2  12     6561.04     6526.12    391.95 o 
 -10   2  12     7974.57     8279.04    415.76 o 
  -8   2  12    14150.50    13967.30    320.21 o 
  -6   2  12    16013.58    15160.66    264.01 o 
  -4   2  12    10259.77     9662.74    156.02 o 
  -2   2  12    16215.99    15237.09    230.27 o 
   0   2  12    11147.84    10435.88    167.69 o 
   2   2  12    12323.11    11467.65    278.06 o 
   4   2  12    11983.32    11446.19    229.30 o 
   6   2  12    14265.82    13930.53    387.19 o 
   8   2  12     6359.00     6450.24    211.46 o 
  10   2  12     2072.50     2174.19    108.69 o 
  12   2  12     1449.73     1422.46    116.85 o 
  14   2  12       35.27       22.81     52.61 o 
  16   2  12       26.58       44.14     60.95 o 
 -17   3  12     2749.54     2516.43    284.05 o 
 -15   3  12     1217.45     1414.54    145.99 o 
 -13   3  12      810.30      836.25    104.73 o 
 -11   3  12       55.59      152.46     56.30 o 
  -9   3  12     6597.57     6725.62    215.47 o 
  -7   3  12      346.82      323.61     53.34 o 
  -5   3  12     2554.28     2509.18     62.34 o 
  -3   3  12      350.37      707.48     43.35 o 
  -1   3  12        2.17      -12.61     18.40 o 
   1   3  12    21725.20    20542.86    337.60 o 
   5   3  12    35618.34    35128.68    636.66 o 
   7   3  12     2730.38     2589.02     84.08 o 
   9   3  12    10495.85    11909.58    311.51 o 
  11   3  12      108.93       60.10     51.01 o 
  13   3  12    21128.84    21968.72    554.18 o 
  15   3  12       89.55      309.46     73.96 o 
 -16   4  12       55.32      104.36     72.80 o 
 -14   4  12     2297.04     2763.15    153.82 o 
 -12   4  12     3384.89     3280.29    154.65 o 
 -10   4  12    13321.55    13195.41    396.71 o 
  -8   4  12     3488.35     3201.09    149.16 o 
  -6   4  12    16161.74    15275.92    450.53 o 
  -4   4  12     3932.28     3878.22    184.76 o 
  -2   4  12    12784.00    11669.92    209.28 o 
   0   4  12     4659.47     4523.44    109.94 o 
   2   4  12    18589.79    17771.31    322.00 o 
   4   4  12      689.17      631.82     42.16 o 
   6   4  12    20093.39    21383.99    412.06 o 
   8   4  12       30.48       79.45     35.03 o 
  10   4  12     8530.96     8660.50    246.99 o 
  12   4  12        6.53       18.78     54.67 o 
  14   4  12     2284.76     2610.39    144.83 o 
 -13   5  12     4605.24     4491.53    194.34 o 
 -11   5  12      334.48      361.23    163.45 o 
  -9   5  12      137.34      182.29    115.84 o 
  -7   5  12        6.74       23.23     37.44 o 
  -5   5  12     3396.26     3224.67    107.76 o 
  -3   5  12     2235.52     2193.49     85.20 o 
  -1   5  12        5.64      -10.66     30.78 o 
   1   5  12     1217.72     1158.79     56.24 o 
   3   5  12     6635.10     6667.48    142.42 o 
   5   5  12     5605.77     5585.70    141.98 o 
   7   5  12     3072.94     3207.27    119.56 o 
   9   5  12     2689.57     2981.20    116.83 o 
  11   5  12     4263.60     4583.08    158.32 o 
 -10   6  12     5175.25     5072.58    266.59 o 
  -8   6  12     3216.98     3201.43    157.10 o 
  -6   6  12     4204.04     4249.64    132.73 o 
  -4   6  12     7822.85     7602.72    232.29 o 
  -2   6  12     1514.10     1492.63     83.55 o 
   0   6  12     6073.55     6113.83    270.34 o 
   2   6  12     3116.07     2977.91     87.72 o 
   4   6  12     5772.30     5708.66    155.39 o 
   6   6  12      225.21      324.34     55.18 o 
   8   6  12     7153.59     7648.67    224.15 o 
  -7   7  12     4910.47     4976.42    193.01 o 
  -5   7  12     1770.00     1714.17    101.07 o 
  -3   7  12      242.07      284.77     54.14 o 
  -1   7  12     2991.45     2869.70    110.28 o 
   1   7  12      675.13      652.58     76.84 o 
   3   7  12     8756.74     8583.15    512.55 o 
   5   7  12       27.88       50.78     69.82 o 
 -17   1  13     2689.49     3332.40    282.46 o 
 -15   1  13      157.35      161.10     49.13 o 
 -13   1  13      146.58      202.70     74.71 o 
 -11   1  13      133.89      134.37     33.92 o 
  -9   1  13       42.08       76.97     28.94 o 
  -7   1  13      751.32      713.95     44.16 o 
  -5   1  13     5042.73     5009.23    111.16 o 
  -3   1  13     3093.58     3033.24     88.65 o 
  -1   1  13      632.51      556.42     39.26 o 
   1   1  13        6.08       22.02     33.62 o 
   3   1  13     4253.97     4144.75    120.84 o 
   5   1  13     9058.87     8545.09    245.36 o 
   7   1  13     5207.37     5391.36    455.43 o 
   9   1  13     2519.95     2444.72    114.39 o 
  11   1  13       68.97      107.91     51.62 o 
  13   1  13      449.04      492.59     77.20 o 
  15   1  13     1902.60     1994.20    107.88 o 
 -16   2  13      210.13      237.79     69.69 o 
 -14   2  13      293.70      340.97     67.10 o 
 -12   2  13      620.76      720.51     78.67 o 
 -10   2  13     2172.90     2157.52    112.72 o 
  -8   2  13     3584.14     3474.01    109.72 o 
  -6   2  13     9415.68     9700.15    217.97 o 
  -4   2  13      153.41      136.69     27.27 o 
  -2   2  13      149.87       86.62     21.67 o 
   0   2  13     1087.59     1080.24     39.18 o 
   2   2  13     3160.68     2861.30     70.89 o 
   4   2  13     2080.44     1969.68     64.01 o 
   6   2  13     8729.91     8749.89    189.57 o 
   8   2  13       66.65       75.89     51.03 o 
  10   2  13     1824.65     1908.51    115.17 o 
  12   2  13        6.31      -25.07     39.15 o 
  14   2  13      932.37      985.16     95.80 o 
 -17   3  13     2522.40     2361.41    154.32 o 
 -15   3  13      258.10      283.83     72.19 o 
 -13   3  13      427.85      450.96     78.67 o 
 -11   3  13      950.16      851.27     86.87 o 
  -9   3  13      340.52      344.29     61.76 o 
  -7   3  13      537.97      586.76    139.64 o 
  -5   3  13     3233.00     3124.26    118.72 o 
  -3   3  13      364.41      398.11     33.84 o 
  -1   3  13      457.82      430.89     34.36 o 
   1   3  13     1018.59     1110.32     69.63 o 
   3   3  13     1348.88     1400.58     53.34 o 
   5   3  13     2301.92     2205.28     74.06 o 
   7   3  13      138.94      158.69     31.41 o 
   9   3  13      912.00      975.17    116.35 o 
  11   3  13      120.00      105.13     53.30 o 
  13   3  13      397.19      547.13     78.16 o 
 -14   4  13       10.89        0.75     62.82 o 
 -12   4  13     3766.69     3795.47    169.88 o 
 -10   4  13        4.45       30.62     74.58 o 
  -8   4  13     1818.23     1572.00    203.12 o 
  -6   4  13     2184.38     2072.69     82.94 o 
  -4   4  13     2254.42     2307.42    131.63 o 
  -2   4  13      472.20      537.51     39.40 o 
   0   4  13     3574.66     3370.81     85.87 o 
   2   4  13      402.91      352.17     34.65 o 
   4   4  13      783.88      874.00     71.46 o 
   6   4  13     3642.48     3743.91    194.75 o 
   8   4  13     2108.77     2296.83     89.25 o 
  10   4  13      391.71      398.02     55.11 o 
  12   4  13     3162.05     3375.95    129.74 o 
 -13   5  13      348.21      392.47     85.71 o 
 -11   5  13     1159.36     1322.72    116.21 o 
  -9   5  13     1184.51     1232.05    107.43 o 
  -7   5  13     1960.87     2101.39     93.41 o 
  -5   5  13     2738.25     2768.00    137.76 o 
  -3   5  13     8211.51     7686.72    183.04 o 
  -1   5  13       68.99      126.21     37.06 o 
   1   5  13     2379.26     2413.75     78.22 o 
   3   5  13      873.32      901.28     85.20 o 
   5   5  13     2182.61     2078.44    125.59 o 
   7   5  13     6227.44     6416.75    447.49 o 
   9   5  13      835.80      926.59     73.94 o 
  11   5  13     2319.72     2329.40    139.64 o 
 -10   6  13     2446.68     2016.77    253.90 o 
  -8   6  13     3411.11     3381.85    167.32 o 
  -6   6  13      484.86      472.23     57.89 o 
  -4   6  13     1077.90     1003.79     69.68 o 
  -2   6  13      818.93      774.86     61.91 o 
   0   6  13      617.42      661.22     58.52 o 
   2   6  13      178.60      124.65     63.04 o 
   4   6  13     2550.72     2681.62    101.05 o 
   6   6  13        9.18       -1.59     46.97 o 
   8   6  13     7874.72     8012.30    234.06 o 
  -5   7  13     1023.30     1022.12     82.99 o 
  -3   7  13      688.96      685.07    100.88 o 
  -1   7  13     1166.25     1098.13     76.35 o 
   1   7  13       13.94       57.69     54.60 o 
   3   7  13      316.76      275.31     65.55 o 
 -18   0  14     3529.75     3287.97    282.46 o 
 -16   0  14      540.28      660.13    145.99 o 
 -14   0  14    11052.91    11577.70    495.10 o 
 -12   0  14      230.95      245.18     55.18 o 
 -10   0  14      153.94      137.68     46.49 o 
  -8   0  14     2786.15     3056.06    122.88 o 
  -6   0  14      230.38      201.24     43.72 o 
  -4   0  14    61192.33    63949.99   1414.71 o 
  -2   0  14     4064.65     4009.89    142.17 o 
   0   0  14    17270.07    16809.26    780.73 o 
   2   0  14     3951.27     3354.61    199.94 o 
   4   0  14     8395.82     7740.68    349.11 o 
   6   0  14     2416.51     2621.49    155.51 o 
   8   0  14    34444.39    33333.49   1082.24 o 
  10   0  14     1859.99     1935.96    145.99 o 
  12   0  14    21453.79    21946.21    771.21 o 
  14   0  14    10658.97    12107.71    495.10 o 
 -17   1  14     3865.00     4217.86    301.50 o 
 -15   1  14    23539.15    24177.06   1058.43 o 
 -13   1  14     5421.59     5697.54    162.72 o 
 -11   1  14    18420.35    19105.08    421.90 o 
  -9   1  14     9813.14    10167.27    197.75 o 
  -7   1  14    12823.44    13464.22    244.47 o 
  -5   1  14     5795.85     5984.20    129.46 o 
  -3   1  14    32526.66    33151.32    539.08 o 
  -1   1  14      744.19      732.13     48.85 o 
   1   1  14    16205.60    15553.23    327.28 o 
   3   1  14     8859.47     9428.58    282.52 o 
   5   1  14     4315.52     4327.96    156.21 o 
   7   1  14     1477.21     1500.24    104.32 o 
   9   1  14     1423.02     1520.27    222.16 o 
  11   1  14     2953.54     3141.54    196.77 o 
  13   1  14        5.83       81.08     59.44 o 
  15   1  14     1142.60     1140.30    129.63 o 
 -16   2  14     1514.32     1185.29    109.20 o 
 -14   2  14      870.69      865.25     93.62 o 
 -12   2  14     1906.05     1816.82    147.58 o 
 -10   2  14      988.49     1115.56     90.70 o 
  -8   2  14       10.15       60.66     56.02 o 
  -6   2  14    11570.71    11663.38    256.06 o 
  -4   2  14    10202.83     9442.15    216.57 o 
  -2   2  14    16492.22    16445.02    290.00 o 
   0   2  14     7363.17     6975.48    148.49 o 
   2   2  14    10646.90    10026.76    225.35 o 
   4   2  14     2195.71     2071.81    120.60 o 
   6   2  14    10582.12    10080.89    287.58 o 
   8   2  14     9269.83     9191.74    420.52 o 
  10   2  14    11585.05    11542.58    319.64 o 
  12   2  14    10149.78    10241.33    301.68 o 
  14   2  14    13201.63    13619.23    381.33 o 
 -15   3  14     2472.98     2508.78    146.77 o 
 -13   3  14    17983.37    18766.25    542.70 o 
 -11   3  14     4154.95     4116.82    176.14 o 
  -9   3  14    21057.61    21864.03    549.75 o 
  -7   3  14      868.48      850.07     81.47 o 
  -5   3  14    22144.04    22054.79    368.79 o 
  -3   3  14      888.60      883.61     44.50 o 
  -1   3  14    26968.12    27148.69    438.68 o 
   1   3  14     1606.65     1612.78     56.68 o 
   3   3  14    10757.96    10484.64    194.82 o 
   5   3  14      453.83      424.37     37.70 o 
   7   3  14     5033.17     5137.50    251.17 o 
   9   3  14     2392.61     2312.28     78.33 o 
  11   3  14       70.55       64.32     44.36 o 
  13   3  14     2170.62     2398.89    135.72 o 
 -14   4  14       17.73       17.16     63.92 o 
 -12   4  14      633.94      666.58     89.98 o 
 -10   4  14      102.89       69.88     59.89 o 
  -8   4  14      895.01      864.87     89.09 o 
  -6   4  14     8934.80     9030.97    492.63 o 
  -4   4  14      622.54      541.27     47.29 o 
  -2   4  14     9245.71     8860.33    171.23 o 
   0   4  14     7995.56     7515.72    151.18 o 
   2   4  14     7858.67     7444.35    151.74 o 
   4   4  14     2385.32     2341.16    100.62 o 
   6   4  14     9589.91     9683.75    215.11 o 
   8   4  14     1497.46     1553.39     75.74 o 
  10   4  14    15756.03    16886.43    411.09 o 
  12   4  14     5846.80     6157.04    268.18 o 
 -13   5  14     5823.39     6039.71    237.03 o 
 -11   5  14     7461.25     7756.55    339.59 o 
  -9   5  14     2120.84     2037.46    134.79 o 
  -7   5  14    11867.89    11955.42    409.20 o 
  -5   5  14      943.33      932.94     66.19 o 
  -3   5  14     6148.06     6073.90    157.44 o 
  -1   5  14     7853.59     7702.60    184.51 o 
   1   5  14     7243.65     7121.99    151.23 o 
   3   5  14       27.76       37.52     36.19 o 
   5   5  14     1261.45     1372.43     71.44 o 
   7   5  14      399.91      467.89     82.52 o 
   9   5  14      462.22      509.11     61.99 o 
 -10   6  14      548.22      493.12     89.23 o 
  -8   6  14     1864.90     1820.11    233.27 o 
  -6   6  14      500.12      565.34     61.05 o 
  -4   6  14     1471.08     1350.15    134.21 o 
  -2   6  14     1855.10     1769.85    122.43 o 
   0   6  14     5896.35     5924.28    160.29 o 
   2   6  14     1811.85     1720.13    113.70 o 
   4   6  14     6845.80     6956.57    178.72 o 
   6   6  14     1610.93     1690.05    126.95 o 
  -3   7  14     2410.60     2275.51    123.42 o 
  -1   7  14     2804.67     2746.65    112.04 o 
 -17   1  15      666.93      625.22    155.51 o 
 -15   1  15     1313.01     1464.40    201.53 o 
 -13   1  15     4800.66     4652.19    204.70 o 
 -11   1  15     3397.97     3181.16    115.02 o 
  -9   1  15     2467.81     2456.54     82.22 o 
  -7   1  15     1059.30     1204.36     60.63 o 
  -5   1  15     6232.22     6574.13    141.91 o 
  -3   1  15     7167.77     7440.09    190.83 o 
  -1   1  15    10312.14    10410.87    203.18 o 
   1   1  15     2578.83     2697.03    101.47 o 
   3   1  15     1172.82     1148.22    100.69 o 
   5   1  15        5.81      -17.12     41.93 o 
   7   1  15     2282.35     2200.84    124.18 o 
   9   1  15     3091.41     2894.49    128.91 o 
  11   1  15      995.24     1070.54     94.17 o 
  13   1  15        7.57        2.93     58.22 o 
 -16   2  15     1268.29     1334.04    116.83 o 
 -14   2  15     2035.22     2106.26    131.46 o 
 -12   2  15     1817.39     1765.19    279.29 o 
 -10   2  15      151.92      199.26     58.62 o 
  -8   2  15     4437.84     4363.85    212.45 o 
  -6   2  15     1478.87     1416.75    141.83 o 
  -4   2  15     1128.66     1184.43     72.88 o 
  -2   2  15     3526.88     3379.57    114.56 o 
   0   2  15       10.51        9.87     34.99 o 
   2   2  15     1452.20     1302.18     94.48 o 
   4   2  15     1121.30     1178.79     90.70 o 
   6   2  15     1784.39     1688.26    111.99 o 
   8   2  15      401.20      374.70    119.01 o 
  10   2  15      884.69     1004.56     91.93 o 
  12   2  15     1644.31     1816.48    123.37 o 
  14   2  15     2085.13     2304.32    136.37 o 
 -15   3  15      452.52      379.97    115.84 o 
 -13   3  15      280.84      506.99     95.21 o 
 -11   3  15       47.38       35.21     57.93 o 
  -9   3  15      283.86      402.98     69.22 o 
  -7   3  15     1710.85     1835.12    157.10 o 
  -5   3  15      130.73      100.79     40.42 o 
  -3   3  15     3278.20     3424.65    108.58 o 
  -1   3  15      337.34      405.74     46.49 o 
   1   3  15      248.83      212.58     42.49 o 
   3   3  15     1404.10     1459.19     81.58 o 
   5   3  15     1103.48     1070.64     91.27 o 
   7   3  15      451.71      731.10     84.92 o 
   9   3  15      275.45      253.27     71.39 o 
  11   3  15      377.68      354.53     56.27 o 
  13   3  15        1.82        2.93     58.68 o 
 -14   4  15      267.74      268.35     79.75 o 
 -12   4  15        1.62       16.50    104.73 o 
 -10   4  15     2872.88     2482.21    140.76 o 
  -8   4  15        1.38       66.77     54.90 o 
  -6   4  15     1029.41     1016.08     91.50 o 
  -4   4  15      293.94      293.35     53.43 o 
  -2   4  15      692.66      690.19     43.94 o 
   0   4  15     2917.31     3045.02     84.13 o 
   2   4  15        5.76       19.48     31.73 o 
   4   4  15      781.90      809.90     49.52 o 
   6   4  15        0.14       -0.35     32.25 o 
   8   4  15       83.39      204.88     69.39 o 
  10   4  15      138.21      301.50    101.56 o 
 -11   5  15     1753.91     1960.52    141.41 o 
  -9   5  15     1396.85     1287.03    113.56 o 
  -7   5  15       90.08      153.31     63.92 o 
  -5   5  15      201.96      279.57     46.46 o 
  -3   5  15     4682.61     4492.51    179.13 o 
  -1   5  15        4.93       16.56     35.24 o 
   1   5  15     2873.71     2966.99    108.57 o 
   3   5  15     2049.51     1961.82     75.72 o 
   5   5  15      865.74     1003.91     65.59 o 
   7   5  15      321.68      399.89     56.23 o 
   9   5  15     5173.45     5332.90    172.88 o 
  -8   6  15      589.76      601.67     91.40 o 
  -6   6  15      755.91      767.21     70.45 o 
  -4   6  15     2278.75     2217.66     96.32 o 
  -2   6  15      282.30      291.15     55.16 o 
   0   6  15     2767.80     2764.78    142.99 o 
   2   6  15     1144.48     1158.52     74.71 o 
   4   6  15      532.16      565.71    104.73 o 
   6   6  15      203.86      121.96     53.32 o 
 -16   0  16       82.46      418.93    130.12 o 
 -14   0  16    18188.54    20092.77    768.04 o 
 -12   0  16      584.74      597.69     98.39 o 
 -10   0  16     8669.60     9652.26    278.58 o 
  -8   0  16    16201.68    15597.46    400.46 o 
  -6   0  16    15998.07    15686.67    401.70 o 
  -4   0  16       20.44       82.27     43.37 o 
  -2   0  16    18732.50    18058.36    499.86 o 
   0   0  16      224.41      265.93     53.32 o 
   2   0  16      781.52      688.70    117.43 o 
   4   0  16      225.92      203.12     85.69 o 
   6   0  16      227.21      117.43     66.65 o 
   8   0  16     9865.14     9314.84    377.67 o 
  10   0  16      413.76      460.19     95.21 o 
  12   0  16     4478.87     4586.01    260.24 o 
  14   0  16      922.94      853.73    142.82 o 
 -15   1  16     3975.77     4333.46    179.81 o 
 -13   1  16      666.43      853.35    171.38 o 
 -11   1  16    13058.28    13876.61    377.27 o 
  -9   1  16     2605.40     2788.32    102.15 o 
  -7   1  16     8706.11     8617.08    177.94 o 
  -5   1  16    10899.41    10749.46    208.89 o 
  -3   1  16    10083.09     9973.32    197.70 o 
  -1   1  16     3354.42     3177.17    101.24 o 
   1   1  16    35978.60    34123.26    658.37 o 
   3   1  16    19591.33    18899.37    498.19 o 
   5   1  16    19654.79    18709.05    509.38 o 
   7   1  16    21674.73    20198.50    517.60 o 
   9   1  16    14686.35    14396.01    379.26 o 
  11   1  16      387.82      263.42     65.08 o 
  13   1  16     6817.42     7541.04    253.59 o 
 -16   2  16     5703.32     6404.28    237.91 o 
 -14   2  16     1482.42     1440.37    116.56 o 
 -12   2  16     3152.72     3491.27    160.12 o 
 -10   2  16     5299.23     5293.08    192.48 o 
  -8   2  16    10135.95    10116.92    238.30 o 
  -6   2  16     6330.67     6210.75    229.60 o 
  -4   2  16     6519.28     6190.19    167.16 o 
  -2   2  16     3778.48     3639.84    131.75 o 
   0   2  16       52.53      103.57     31.03 o 
   2   2  16       35.33       22.78     33.56 o 
   4   2  16      223.47      272.94     59.48 o 
   6   2  16     2831.67     2616.76    284.05 o 
   8   2  16      712.24      547.08     79.16 o 
  10   2  16      766.73      727.58    133.30 o 
  12   2  16     1977.97     2079.99    396.71 o 
 -15   3  16      382.00      468.90     87.93 o 
 -13   3  16     5956.52     6526.44    268.18 o 
 -11   3  16      261.03      352.35     79.34 o 
  -9   3  16    18186.74    18155.16    477.99 o 
  -7   3  16     2808.21     2838.82    295.16 o 
  -5   3  16     3371.62     3443.11    121.81 o 
  -3   3  16     9162.05     8804.94    208.34 o 
  -1   3  16    18546.70    17624.89    506.73 o 
   1   3  16     3362.12     2845.20    104.84 o 
   3   3  16    28111.39    27997.40    551.53 o 
   5   3  16    16498.46    15250.05    407.53 o 
   7   3  16     9125.79     9318.33    286.90 o 
   9   3  16     6162.55     5774.57    218.59 o 
  11   3  16    12446.34    13079.74    295.55 o 
 -12   4  16    13697.22    13782.93    402.56 o 
 -10   4  16      667.20      653.72     86.78 o 
  -8   4  16     5922.60     5814.51    368.15 o 
  -6   4  16     1155.80     1090.60     96.02 o 
  -4   4  16    16296.07    15236.39    413.02 o 
  -2   4  16      917.52     1028.94     85.12 o 
   0   4  16     2784.28     2831.37    106.36 o 
   2   4  16     1121.06     1086.04     76.37 o 
   4   4  16       74.10      176.71     59.18 o 
   6   4  16     2145.46     2101.00    135.09 o 
   8   4  16      173.79      218.94     92.04 o 
  10   4  16     3934.98     4090.91    250.72 o 
 -11   5  16     2159.61     2237.62    153.68 o 
  -9   5  16     4910.76     5155.56    207.39 o 
  -7   5  16     2678.97     2601.96    147.03 o 
  -5   5  16     4349.87     4678.66    216.04 o 
  -3   5  16     3102.04     3002.94    146.29 o 
  -1   5  16    11767.98    11099.97    329.37 o 
   1   5  16     4355.02     4266.74    197.78 o 
   3   5  16    10084.47     9821.85    244.25 o 
   5   5  16     7140.80     7432.27    246.37 o 
   7   5  16     7116.94     7439.18    349.11 o 
  -6   6  16     8171.93     7916.73    256.19 o 
  -4   6  16        5.84      -35.13     43.96 o 
  -2   6  16     1542.89     1508.60     85.74 o 
   0   6  16        1.02       61.48     43.79 o 
   2   6  16       64.60       70.37     44.36 o 
   4   6  16     2012.80     1913.90    101.57 o 
 -15   1  17      169.57      330.52     76.17 o 
 -13   1  17      214.31      315.42     71.54 o 
 -11   1  17      142.23      271.62     66.32 o 
  -9   1  17      749.51      897.14     69.44 o 
  -7   1  17      216.31      198.12     39.54 o 
  -5   1  17       32.56       46.67     32.10 o 
  -3   1  17     2414.23     2482.99     83.17 o 
  -1   1  17     3725.28     3528.75    101.33 o 
   1   1  17       11.58      -16.38     34.55 o 
   3   1  17      730.99      807.58     66.91 o 
   5   1  17       41.83       37.10     48.69 o 
   7   1  17       53.13      117.08     77.13 o 
   9   1  17      439.73      307.94     66.17 o 
  11   1  17      118.92       91.45    101.56 o 
  13   1  17      674.40      762.76     94.25 o 
 -14   2  17      725.02      916.63    103.91 o 
 -12   2  17     5134.13     5022.78    196.68 o 
 -10   2  17     7826.47     7510.65    253.90 o 
  -8   2  17     5398.61     5312.02    193.33 o 
  -6   2  17       62.68       40.90     40.74 o 
  -4   2  17      677.03      653.00     95.93 o 
  -2   2  17     3379.12     3152.01    116.43 o 
   0   2  17     9272.05     8539.91    182.76 o 
   2   2  17     1636.21     1537.40     85.72 o 
   4   2  17     1928.49     2102.63    119.56 o 
   6   2  17       95.56      177.90     60.23 o 
   8   2  17      204.73      175.43     62.23 o 
  10   2  17      640.43      626.91     79.64 o 
  12   2  17     2714.40     2990.80    149.22 o 
 -13   3  17      331.27      223.10     75.74 o 
 -11   3  17      751.48      534.67     83.87 o 
  -9   3  17     5394.25     5344.40    245.96 o 
  -7   3  17     1643.45     1442.83    109.35 o 
  -5   3  17     3357.45     3295.30    121.86 o 
  -3   3  17      144.44      162.63     42.96 o 
  -1   3  17      166.98      127.71     40.28 o 
   1   3  17     6479.43     6083.25    168.01 o 
   3   3  17     7013.22     6794.42    185.21 o 
   5   3  17      253.66      129.30     60.10 o 
   7   3  17      933.67      814.22     94.41 o 
   9   3  17     1156.85     1521.86    126.49 o 
  11   3  17      373.61      408.72     79.64 o 
 -12   4  17      691.25      618.16     98.63 o 
 -10   4  17      870.19      865.94    187.25 o 
  -8   4  17       21.11        9.33     55.57 o 
  -6   4  17     1627.25     1504.96    112.81 o 
  -4   4  17       41.71       47.61     53.86 o 
  -2   4  17     2860.45     2614.44    140.05 o 
   0   4  17       55.13       31.82     40.92 o 
   2   4  17     1338.26     1108.38     79.71 o 
   4   4  17      214.09      254.85     66.32 o 
   6   4  17      273.12      226.87     67.85 o 
   8   4  17      198.14      135.25    111.08 o 
  -9   5  17      117.06       91.74     76.17 o 
  -7   5  17     5295.92     5350.55    210.34 o 
  -5   5  17     1707.36     1256.47    111.33 o 
  -3   5  17     1880.22     1814.15    129.55 o 
  -1   5  17     1856.72     1671.65    124.71 o 
   1   5  17     1464.67     1591.84     94.23 o 
   3   5  17     1339.04     1307.84     99.56 o 
   5   5  17     3246.29     3694.55    209.46 o 
   7   5  17      170.82      130.12     95.21 o 
  -4   6  17       69.82      132.09     70.03 o 
  -2   6  17     5459.78     5233.66    209.20 o 
   0   6  17      199.86       77.93     69.39 o 
 -14   0  18     9439.87    10504.98    479.23 o 
 -12   0  18       50.77      153.07     61.76 o 
 -10   0  18    17015.55    16946.35    442.88 o 
  -8   0  18      210.39      237.86     60.59 o 
  -6   0  18    25191.56    26968.02    993.37 o 
  -4   0  18     1444.07     1742.62    184.08 o 
  -2   0  18    26570.74    26127.38    637.15 o 
   0   0  18      502.42      502.38     82.52 o 
   2   0  18    21479.00    21533.63    793.43 o 
   4   0  18       64.38       79.34     88.86 o 
   6   0  18     5442.90     5941.19    272.94 o 
   8   0  18      911.81      815.64    114.25 o 
  10   0  18     4271.21     4017.92    231.68 o 
  12   0  18      177.38      441.15    104.73 o 
 -15   1  18      677.13      641.09    155.51 o 
 -13   1  18     3960.00     4153.88    272.94 o 
 -11   1  18      268.83      164.27     64.04 o 
  -9   1  18     1358.45     1481.10     88.55 o 
  -7   1  18     3302.71     3452.41    123.37 o 
  -5   1  18      334.61      362.31     43.41 o 
  -3   1  18     7976.37     8021.19    191.48 o 
  -1   1  18     1593.41     1517.78     74.31 o 
   1   1  18     2206.31     2435.01    170.37 o 
   3   1  18      162.31      201.04     49.44 o 
   5   1  18     7990.87     7547.95    479.23 o 
   7   1  18     2482.42     2550.93    108.80 o 
   9   1  18     6666.75     7134.04    232.26 o 
  11   1  18     4278.93     4540.54    182.89 o 
 -14   2  18     1970.01     2324.66    151.75 o 
 -12   2  18     4662.86     5281.54    217.40 o 
 -10   2  18     1607.34     1701.87    124.18 o 
  -8   2  18    10118.36     9650.71    294.59 o 
  -6   2  18     2966.74     3016.30    117.98 o 
  -4   2  18    13608.05    13439.16    304.73 o 
  -2   2  18     4115.75     4180.27    140.93 o 
   0   2  18     9013.82     8882.63    260.19 o 
   2   2  18     1072.73     1056.71     74.79 o 
   4   2  18     6322.59     6079.85    247.55 o 
   6   2  18       57.31      152.64     58.68 o 
   8   2  18     1332.27     1176.72    265.00 o 
  10   2  18      202.76      166.65     88.86 o 
 -13   3  18      533.09      390.11     84.64 o 
 -11   3  18     3007.68     2833.70    153.68 o 
  -9   3  18     1738.64     1821.39    129.63 o 
  -7   3  18      732.25      694.79     84.92 o 
  -5   3  18     4408.37     4248.63    172.10 o 
  -3   3  18      765.67      682.11     62.39 o 
  -1   3  18     2675.88     2680.20    112.58 o 
   1   3  18      503.45      556.21     76.11 o 
   3   3  18     7047.86     7072.12    193.63 o 
   5   3  18       31.54        7.55     57.93 o 
   7   3  18     5974.51     6391.82    231.81 o 
   9   3  18     4443.02     4655.22    202.70 o 
 -10   4  18       68.88       86.08     69.85 o 
  -8   4  18    10116.54     9847.03    442.73 o 
  -6   4  18      938.54     1054.29    100.62 o 
  -4   4  18     7216.67     6942.21    238.36 o 
  -2   4  18     2709.10     2643.90    148.56 o 
   0   4  18    12649.98    12444.10    287.33 o 
   2   4  18       47.99       62.59     45.26 o 
   4   4  18     3107.07     3334.43    290.39 o 
   6   4  18      105.51       92.09     65.95 o 
   8   4  18     2053.73     2241.03    290.39 o 
  -7   5  18      159.51       41.80     73.00 o 
  -5   5  18     1740.60     1810.37    135.52 o 
  -3   5  18       11.42       45.04     62.52 o 
  -1   5  18     1323.89     1351.52    116.53 o 
   1   5  18     1178.61     1225.03     88.67 o 
   3   5  18     3910.12     4184.32    250.92 o 
   5   5  18      177.27      347.10    161.86 o 
 -13   1  19      513.07      496.08     86.15 o 
 -11   1  19      784.53      565.89     84.92 o 
  -9   1  19      367.99      378.38     59.17 o 
  -7   1  19     4731.22     4766.50    150.81 o 
  -5   1  19     7383.21     7479.47    200.79 o 
  -3   1  19     5536.84     5475.56    139.13 o 
  -1   1  19     3059.64     3241.86    124.61 o 
   1   1  19     1720.59     1506.67    104.53 o 
   3   1  19     3592.18     3356.08    129.34 o 
   5   1  19     5929.64     5556.62    206.40 o 
   7   1  19     6511.19     5546.67    167.77 o 
   9   1  19     1416.84     1159.60     99.85 o 
 -12   2  19      396.13      533.21     89.98 o 
 -10   2  19     3730.36     3726.69    168.97 o 
  -8   2  19     9323.16     9265.75    291.09 o 
  -6   2  19     1664.96     1628.89     98.91 o 
  -4   2  19     1649.26     1630.72     96.80 o 
  -2   2  19        8.86        1.71     44.24 o 
   0   2  19     6662.40     6666.97    160.68 o 
   2   2  19     4698.78     4440.84    142.45 o 
   4   2  19     9916.62     9761.53    297.33 o 
   6   2  19      844.54      807.02    130.12 o 
   8   2  19      406.99      655.00    192.01 o 
  10   2  19      579.85      478.04     80.42 o 
 -11   3  19      670.88      738.15     97.37 o 
  -9   3  19       22.84       -5.77     61.68 o 
  -7   3  19     1939.39     2048.69    137.67 o 
  -5   3  19      168.82       71.32     59.44 o 
  -3   3  19      279.46      261.76     52.16 o 
  -1   3  19      466.61      427.80     63.43 o 
   1   3  19      690.97      663.63     64.91 o 
   3   3  19       59.86      102.15     60.10 o 
   5   3  19      106.26      140.16     66.89 o 
   7   3  19      327.54      273.74     95.21 o 
   9   3  19      269.35      190.07     78.48 o 
 -10   4  19      736.44      702.07    100.62 o 
  -8   4  19       18.40       77.30     65.49 o 
  -6   4  19     2179.45     2159.61    142.32 o 
  -4   4  19        8.77      -25.69     59.18 o 
  -2   4  19     6109.26     5958.17    224.86 o 
   0   4  19        2.36       45.40     48.97 o 
   2   4  19     3968.62     4116.61    181.10 o 
   4   4  19       18.48       15.81     68.23 o 
   6   4  19     1883.74     1958.30    139.47 o 
  -5   5  19     3713.98     3516.04    170.67 o 
  -3   5  19     2620.46     2177.17    230.09 o 
  -1   5  19      217.85      318.26    207.88 o 
   1   5  19      113.49      145.99    101.56 o 
 -12   0  20      117.24      409.41    107.91 o 
 -10   0  20       44.42      156.83     64.96 o 
  -8   0  20        5.82       99.14     61.44 o 
  -6   0  20    13069.19    13584.53    845.79 o 
  -4   0  20      952.76      715.17     83.87 o 
  -2   0  20     7802.56     7610.36    252.31 o 
   0   0  20     4420.32     4276.01    203.12 o 
   2   0  20    18473.05    17985.42    707.74 o 
   4   0  20     3604.46     3465.69    253.90 o 
   6   0  20    28888.13    27982.61    945.77 o 
   8   0  20      928.07      882.29    130.12 o 
 -13   1  20     7411.89     7773.33    291.98 o 
 -11   1  20     4038.43     4422.70    187.87 o 
  -9   1  20    12052.79    12801.43    300.37 o 
  -7   1  20     6620.47     6545.17    188.73 o 
  -5   1  20    17245.67    17454.95    382.31 o 
  -3   1  20      280.51      305.51     58.34 o 
  -1   1  20    17829.14    16856.01    375.86 o 
   1   1  20     1988.94     1943.64    111.52 o 
   3   1  20     3548.35     3972.51    170.02 o 
   5   1  20        7.03       11.32     56.94 o 
   7   1  20     2856.34     2659.69    133.51 o 
   9   1  20     2583.06     2284.23    206.29 o 
 -12   2  20      223.77      350.50    131.71 o 
 -10   2  20      258.53      383.83     83.06 o 
  -8   2  20     1139.12     1385.26    115.17 o 
  -6   2  20      304.48      353.72     61.09 o 
  -4   2  20     2702.27     2807.48    150.65 o 
  -2   2  20     2996.88     2955.74    127.84 o 
   0   2  20     6090.51     5999.33    186.50 o 
   2   2  20     8014.95     8152.26    215.55 o 
   4   2  20    13958.18    13424.77    381.79 o 
   6   2  20     5743.93     5496.52    252.31 o 
   8   2  20     8582.41     8500.18    230.56 o 
  -9   3  20     1022.15      962.85    117.43 o 
  -7   3  20    13574.86    13257.00    388.77 o 
  -5   3  20     1702.14     1840.45    131.15 o 
  -3   3  20    20465.48    20004.09    658.33 o 
  -1   3  20      312.87      308.11     56.27 o 
   1   3  20    14624.21    13895.09    380.62 o 
   3   3  20      161.68      120.60     64.56 o 
   5   3  20     4597.77     4412.12    189.67 o 
   7   3  20      963.87     1019.29    111.33 o 
  -8   4  20     2356.54     2352.52    157.64 o 
  -6   4  20     1101.26      810.68    100.62 o 
  -4   4  20     6751.83     6160.12    234.84 o 
  -2   4  20     1006.44      886.19    112.67 o 
   0   4  20     8685.63     8473.41    225.82 o 
   2   4  20     1141.18     1050.74    117.50 o 
   4   4  20    14219.18    13986.43    403.06 o 
 -11   1  21      347.97      480.14     88.45 o 
  -9   1  21      505.15      517.69     70.59 o 
  -7   1  21     2671.07     2738.58    127.91 o 
  -5   1  21     1600.35     1585.18    102.51 o 
  -3   1  21     1284.71     1486.40     99.34 o 
  -1   1  21     1537.42     1680.87    104.52 o 
   1   1  21     2294.42     2449.59    169.16 o 
   3   1  21      511.01      432.49     78.09 o 
   5   1  21     1476.80     1511.78    122.01 o 
   7   1  21      870.31      961.50    117.43 o 
 -10   2  21      538.12      767.47    100.69 o 
  -8   2  21      185.48      195.57     73.65 o 
  -6   2  21       85.53       57.56     54.34 o 
  -4   2  21     1457.26     1281.81     95.81 o 
  -2   2  21     1629.01     1440.97    140.66 o 
   0   2  21      205.36      254.71     55.44 o 
   2   2  21     1328.65     1387.19    114.25 o 
   4   2  21     2317.68     2341.25    142.41 o 
   6   2  21      475.98      320.56     80.78 o 
  -9   3  21       35.77      125.97    125.36 o 
  -7   3  21      887.20     1054.91    111.60 o 
  -5   3  21        1.28      -20.87     98.39 o 
  -3   3  21      137.83      228.00     55.94 o 
  -1   3  21      293.30      295.85     57.50 o 
   1   3  21     1582.89     1824.13    139.31 o 
   3   3  21      125.80      140.97     79.34 o 
   5   3  21     1089.79     1139.33    157.10 o 
  -4   4  21      144.79       62.19     73.00 o 
  -2   4  21      700.49      565.54     93.93 o 
   0   4  21     1367.68     1259.17    121.00 o 
 -10   0  22     1483.70     1329.79    174.55 o 
  -8   0  22     1100.52      996.55    158.69 o 
  -6   0  22       24.86       20.86     65.06 o 
  -4   0  22     1410.21     1434.62    201.53 o 
  -2   0  22     2250.41     2201.61    143.35 o 
   0   0  22      131.52       82.52    111.08 o 
   2   0  22      615.83      656.96    152.34 o 
   4   0  22       33.46       -3.17    111.08 o 
   6   0  22     5022.52     5417.53    282.46 o 
  -9   1  22     4269.19     4224.72    196.77 o 
  -7   1  22     4644.10     4730.62    165.19 o 
  -5   1  22     9484.17     9904.08    304.95 o 
  -3   1  22     1308.85     1346.08    102.38 o 
  -1   1  22    10069.49     9961.57    264.34 o 
   1   1  22     1896.71     2009.91    155.96 o 
   3   1  22     5406.39     5704.46    219.43 o 
   5   1  22     3693.87     3781.94    185.44 o 
  -8   2  22      405.38      382.91    153.93 o 
  -6   2  22      265.42      222.20     62.79 o 
  -4   2  22       82.99      112.70     58.21 o 
  -2   2  22       51.03       54.08     56.88 o 
   0   2  22      531.73      555.73     68.49 o 
   2   2  22        2.49      -63.23     61.89 o 
   4   2  22     1088.48     1059.07    109.63 o 
  -5   3  22     2163.09     2350.69    160.35 o 
  -3   3  22     7421.99     7406.90    206.78 o 
  -1   3  22     1253.04     1546.09     99.94 o 
   1   3  22     8349.60     8625.94    233.60 o 
  -7   1  23     1221.93     1201.28     98.55 o 
  -5   1  23      362.90      430.25     71.27 o 
  -3   1  23      185.89      240.79     65.28 o 
  -1   1  23        4.68       37.16     56.25 o 
   1   1  23      293.63      264.58     91.93 o 
   3   1  23       85.32       30.47     66.32 o 
  -6   2  23      182.30      225.07     80.70 o 
  -4   2  23       34.83       58.99     57.59 o 
  -2   2  23      701.54      694.34     83.59 o 
   0   2  23      298.61      385.54     62.82 o 
   2   2  23     1043.50      892.89    104.32 o 
  -4   0  24     8591.20     8927.65    453.84 o 
  -2   0  24     2513.08     2992.91    167.57 o 
   0   0  24     6120.29     5906.28    364.98 o 
                                                 
